# Supplementary material for: Comprehensive Analysis of lncRNAs and circRNAs Reveals the Metabolic Specialization in Oxidative and Glycolytic Skeletal Muscles
Source: Int J Mol Sci. 2019 Jun 12;20(12):2855. doi: 10.3390/ijms20122855 (PMC6627206; doi:10.3390/ijms20122855)
Supplement: Supplementary file 1 [file ijms-20-02855-s001.zip]

Archive with 2 entries (2 files):
- Supplementary Data sheet.xlsx
- Supplementary_Material.pdf
