# Supplementary material for: Comprehensive Analysis of lncRNAs and circRNAs Reveals the Metabolic Specialization in Oxidative and Glycolytic Skeletal Muscles
Source: Int J Mol Sci. 2019 Jun 12;20(12):2855. doi: 10.3390/ijms20122855 (PMC6627206; doi:10.3390/ijms20122855)
Supplement: Supplementary file 1 [file ijms-20-02855-s001.zip › Supplementary Data sheet.xlsx]

## Sheet: Supplementary Table S5
Supplementary Material Comprehensive analysis of lncRNAs and circRNAs reflects the metabolic specialization in oxidative and glycolytic skeletal muscles Linyuan Shen, Qianzi Tang, Guoqing Tang, Yanzhi Jiang, Mingzhou Li, Lei Chen, Lin Bai, Surong Shuai, Jinyong Wang, Xuewei Li, Kun Liao, Shunhua Zhang, & Li Zhu
Supplementary Table S5. Differentially expressed mRNAs enriched in QTL region
chromosome No.	Start	End	QTL traits	Ensembl ID	t_name	gene_name
chrX	37254955	37254995	Humerus length QTL (57360)	ENSSSCT00000025659	MSTRG.19391	XK
chrX	36877206	37756446	Thoracic vertebra number QTL (64676)	ENSSSCT00000025659	MSTRG.19391	XK
chrX	102142864	102671789	Lumbar vertebra number QTL (64784)	ENSSSCT00000013733	MSTRG.19658	PRPS1
chrX	118786195	119654410	Spinal curvature QTL (64692)	ENSSSCT00000013828	MSTRG.19721	PRR32
chrX	122386008	123188729	Thoracic vertebra number QTL (64677)	ENSSSCT00000033313	MSTRG.19730	AIFM1
chr1	19330778	19330818	Teat number QTL (31297)	ENSSSCT00000024450	MSTRG.145	ENSSSCG00000028974
chr1	9414517	9727771	Intramuscular fat content QTL (7403)	ENSSSCT00000004478	MSTRG.56	WTAP
chr1	9824485	9886706	Loin muscle area QTL (3865)	ENSSSCT00000004480	MSTRG.61	FNDC1
chr1	9824485	9886706	Drip loss QTL (8258)	ENSSSCT00000004480	MSTRG.61	FNDC1
chr1	9824485	9886706	Drip loss QTL (8451)	ENSSSCT00000004480	MSTRG.61	FNDC1
chr1	43699076	44640013	Teat number QTL (126635)	ENSSSCT00000034434	MSTRG.301	SMPDL3A
chr1	49839818	50616382	Litter birth interval QTL (57514)	ENSSSCT00000004709	ENSSSCG00000004260	FAM162B
chr1	19303120	19859726	pH 45 minutes post mortem QTL (18667)	ENSSSCT00000024450	MSTRG.145	ENSSSCG00000028974
chr1	19303120	19859726	pH 45 minutes post mortem QTL (18689)	ENSSSCT00000024450	MSTRG.145	ENSSSCG00000028974
chr1	86318011	87205715	Lumbar vertebra number QTL (64698)	ENSSSCT00000035136	MSTRG.546	FYN
chr1	87176930	87176970	Intramuscular fat content QTL (23048)	ENSSSCT00000035136	MSTRG.546	FYN
chr1	87176930	87176970	Marbling QTL (23049)	ENSSSCT00000035136	MSTRG.546	FYN
chr1	33403941	33958786	Drip loss QTL (7752)	ENSSSCT00000028886	MSTRG.230	ENSSSCG00000023999
chr1	33403941	33958786	Drip loss QTL (7790)	ENSSSCT00000028886	MSTRG.230	ENSSSCG00000023999
chr1	33403941	33958786	Drip loss QTL (7876)	ENSSSCT00000028886	MSTRG.230	ENSSSCG00000023999
chr1	33403941	33958786	Drip loss QTL (7984)	ENSSSCT00000028886	MSTRG.230	ENSSSCG00000023999
chr1	33403941	33958786	Drip loss QTL (8609)	ENSSSCT00000028886	MSTRG.230	ENSSSCG00000023999
chr1	33403941	33958786	Drip loss QTL (8248)	ENSSSCT00000028886	MSTRG.230	ENSSSCG00000023999
chr1	33403941	33958786	Drip loss QTL (8342)	ENSSSCT00000028886	MSTRG.230	ENSSSCG00000023999
chr1	33403941	33958786	Drip loss QTL (8500)	ENSSSCT00000028886	MSTRG.230	ENSSSCG00000023999
chr1	37049078	37655863	Drip loss QTL (8337)	ENSSSCT00000004647	MSTRG.271	ENSSSCG00000004206
chr1	37049078	37655863	Drip loss QTL (8429)	ENSSSCT00000004647	MSTRG.271	ENSSSCG00000004206
chr1	37049078	37655863	Drip loss QTL (8515)	ENSSSCT00000004647	MSTRG.271	ENSSSCG00000004206
chr1	37049078	37655863	Drip loss QTL (7874)	ENSSSCT00000004647	MSTRG.271	ENSSSCG00000004206
chr1	37049078	37655863	Drip loss QTL (7973)	ENSSSCT00000004647	MSTRG.271	ENSSSCG00000004206
chr1	37049078	37655863	Drip loss QTL (7983)	ENSSSCT00000004647	MSTRG.271	ENSSSCG00000004206
chr1	37049078	37655863	Drip loss QTL (8092)	ENSSSCT00000004647	MSTRG.271	ENSSSCG00000004206
chr1	71421031	72224537	uterine horn length QTL (18367)	ENSSSCT00000004796	MSTRG.438	FHL5
chr1	85925565	87231583	Drip loss QTL (7740)	ENSSSCT00000035136	MSTRG.546	FYN
chr1	85925565	87231583	Drip loss QTL (7810)	ENSSSCT00000035136	MSTRG.546	FYN
chr1	85925565	87231583	Drip loss QTL (7817)	ENSSSCT00000035136	MSTRG.546	FYN
chr1	85925565	87231583	Drip loss QTL (7923)	ENSSSCT00000035136	MSTRG.546	FYN
chr1	85925565	87231583	Drip loss QTL (8101)	ENSSSCT00000035136	MSTRG.546	FYN
chr1	85925565	87231583	Drip loss QTL (8136)	ENSSSCT00000035136	MSTRG.546	FYN
chr1	85925565	87231583	Drip loss QTL (8155)	ENSSSCT00000035136	MSTRG.546	FYN
chr1	85925565	87231583	Drip loss QTL (8212)	ENSSSCT00000035136	MSTRG.546	FYN
chr1	85925565	87231583	Drip loss QTL (8240)	ENSSSCT00000035136	MSTRG.546	FYN
chr1	85925565	87231583	Drip loss QTL (8317)	ENSSSCT00000035136	MSTRG.546	FYN
chr1	85925565	87231583	Drip loss QTL (8329)	ENSSSCT00000035136	MSTRG.546	FYN
chr1	85925565	87231583	Drip loss QTL (8331)	ENSSSCT00000035136	MSTRG.546	FYN
chr1	85925565	87231583	Drip loss QTL (8393)	ENSSSCT00000035136	MSTRG.546	FYN
chr1	85925565	87231583	Drip loss QTL (8438)	ENSSSCT00000035136	MSTRG.546	FYN
chr1	85925565	87231583	Drip loss QTL (8491)	ENSSSCT00000035136	MSTRG.546	FYN
chr1	85925565	87231583	Drip loss QTL (8533)	ENSSSCT00000035136	MSTRG.546	FYN
chr1	85925565	87231583	Drip loss QTL (8551)	ENSSSCT00000035136	MSTRG.546	FYN
chr1	85925565	87231583	Drip loss QTL (8592)	ENSSSCT00000035136	MSTRG.546	FYN
chr1	108370464	109821036	Drip loss QTL (8200)	ENSSSCT00000004982	MSTRG.651	ACAA2
chr1	108370464	109821036	Drip loss QTL (8372)	ENSSSCT00000004982	MSTRG.651	ACAA2
chr1	108370464	109821036	Drip loss QTL (8576)	ENSSSCT00000004982	MSTRG.651	ACAA2
chr1	108370464	109821036	Drip loss QTL (7853)	ENSSSCT00000004982	MSTRG.651	ACAA2
chr1	108370464	109821036	Drip loss QTL (7909)	ENSSSCT00000004982	MSTRG.651	ACAA2
chr1	108370464	109821036	Drip loss QTL (8029)	ENSSSCT00000004982	MSTRG.651	ACAA2
chr1	108370464	109821036	Drip loss QTL (8072)	ENSSSCT00000004982	MSTRG.651	ACAA2
chr1	108370464	109821036	Drip loss QTL (8089)	ENSSSCT00000004982	MSTRG.651	ACAA2
chr1	108494906	110073299	Front feet conformation QTL (11849)	ENSSSCT00000004982	MSTRG.651	ACAA2
chr1	108494906	110073299	Average daily gain QTL (2886)	ENSSSCT00000004982	MSTRG.651	ACAA2
chr1	108494906	110073299	Average backfat thickness QTL (2904)	ENSSSCT00000004982	MSTRG.651	ACAA2
chr1	146210533	147954280	Drip loss QTL (8631)	ENSSSCT00000005283	MSTRG.1012	ENSSSCG00000004784
chr1	146210533	147954280	Drip loss QTL (7736)	ENSSSCT00000005283	MSTRG.1012	ENSSSCG00000004784
chr1	146210533	147954280	Drip loss QTL (7746)	ENSSSCT00000005283	MSTRG.1012	ENSSSCG00000004784
chr1	146210533	147954280	Drip loss QTL (8149)	ENSSSCT00000005283	MSTRG.1012	ENSSSCG00000004784
chr1	146707421	147342967	Scrotal/inguinal hernia QTL (55895)	ENSSSCT00000005288	MSTRG.1022	THBS1
chr1	183154089	183723950	Body weight QTL (8803)	ENSSSCT00000005467	MSTRG.1218	ENSSSCG00000004955
chr1	209340377	210687999	External fat on ham QTL (12716)	ENSSSCT00000005603	MSTRG.1359	DHRS7
chr1	209340377	210687999	Adipocyte diameter QTL (12816)	ENSSSCT00000005603	MSTRG.1359	DHRS7
chr1	209340377	210687999	Adipocyte diameter QTL (12819)	ENSSSCT00000005603	MSTRG.1359	DHRS7
chr1	227130470	227465770	Drip loss QTL (8357)	ENSSSCT00000005701	MSTRG.1473	ENSSSCG00000005171
chr1	227130470	227465770	Drip loss QTL (8600)	ENSSSCT00000005701	MSTRG.1473	ENSSSCG00000005171
chr1	227130470	227465770	Drip loss QTL (7796)	ENSSSCT00000005701	MSTRG.1473	ENSSSCG00000005171
chr1	227130470	227465770	Drip loss QTL (8119)	ENSSSCT00000005701	MSTRG.1473	ENSSSCG00000005171
chr1	185014776	185131222	Corpus luteum number QTL (31827)	ENSSSCT00000022924	MSTRG.1232	GLCE
chr1	248717415	248998465	Drip loss QTL (8578)	ENSSSCT00000005781	MSTRG.1546	TJP2
chr1	248717415	248998465	Drip loss QTL (8584)	ENSSSCT00000005781	MSTRG.1546	TJP2
chr1	248717415	248998465	Drip loss QTL (7806)	ENSSSCT00000005781	MSTRG.1546	TJP2
chr1	248717415	248998465	Drip loss QTL (7813)	ENSSSCT00000005781	MSTRG.1546	TJP2
chr1	251422101	252524046	Carcass length QTL (8988)	ENSSSCT00000029766	MSTRG.1562	ENSSSCG00000024257
chr1	268978356	269030630	pH 45 minutes post mortem QTL (7621)	ENSSSCT00000005921	MSTRG.1675	ENSSSCG00000005381
chr1	268999096	269044606	Carcass length QTL (8989)	ENSSSCT00000005921	MSTRG.1675	ENSSSCG00000005381
chr1	270326396	271031238	Drip loss QTL (8298)	ENSSSCT00000005935	MSTRG.1697	ENSSSCG00000005392
chr1	270326396	271031238	Drip loss QTL (8580)	ENSSSCT00000005935	MSTRG.1697	ENSSSCG00000005392
chr1	263806904	264223014	Cryptorchidism QTL (55862)	ENSSSCT00000005854	MSTRG.1632	TPM2
chr1	267356614	267356654	Mean corpuscular volume QTL (127222)	ENSSSCT00000005904	MSTRG.1663	TDRD7
chr1	268985154	270081546	Number of visits to feeder per day QTL (135657)	ENSSSCT00000005921	MSTRG.1675	ENSSSCG00000005381
chr1	270278445	271019295	Plateletcrit QTL (107304)	ENSSSCT00000005935	MSTRG.1697	ENSSSCG00000005392
chr1	270278445	271019295	Platelet count QTL (107312)	ENSSSCT00000005935	MSTRG.1697	ENSSSCG00000005392
chr2	609757	2387169	Backfat at last lumbar QTL (3776)	ENSSSCT00000035749	MSTRG.9441	FADD
chr2	609757	2387169	Conductivity 24 hours post-mortem QTL (921)	ENSSSCT00000035749	MSTRG.9441	FADD
chr2	3543155	4237581	Hemoglobin QTL (17929)	ENSSSCT00000014099	MSTRG.9487	NDUFV1
chr2	3543155	4237581	Hemoglobin QTL (17930)	ENSSSCT00000014099	MSTRG.9487	NDUFV1
chr2	3543155	4237581	Hemoglobin QTL (17931)	ENSSSCT00000014099	MSTRG.9487	NDUFV1
chr2	3543155	4237581	hematocrit QTL (17932)	ENSSSCT00000014099	MSTRG.9487	NDUFV1
chr2	3543155	4237581	hematocrit QTL (17933)	ENSSSCT00000014099	MSTRG.9487	NDUFV1
chr2	3543155	4237581	hematocrit QTL (17934)	ENSSSCT00000014099	MSTRG.9487	NDUFV1
chr2	3543155	4237581	Red cell distribution width QTL (17935)	ENSSSCT00000014099	MSTRG.9487	NDUFV1
chr2	3543155	4237581	Platelet count QTL (17936)	ENSSSCT00000014099	MSTRG.9487	NDUFV1
chr2	3543155	4237581	Platelet count QTL (17937)	ENSSSCT00000014099	MSTRG.9487	NDUFV1
chr2	3543155	4237581	White blood cell counts QTL (17938)	ENSSSCT00000014099	MSTRG.9487	NDUFV1
chr2	3543155	4237581	Immunoglobulin G level QTL (17939)	ENSSSCT00000014099	MSTRG.9487	NDUFV1
chr2	4136080	4677754	Backfat thickness between 3rd and 4th rib QTL (7301)	ENSSSCT00000014128	MSTRG.9514	ENSSSCG00000012925
chr2	4136080	4677754	Backfat thickness between 3rd and 4th rib QTL (7302)	ENSSSCT00000014128	MSTRG.9514	ENSSSCG00000012925
chr2	4136080	4677754	backfat at last rib QTL (7303)	ENSSSCT00000014128	MSTRG.9514	ENSSSCG00000012925
chr2	4136080	4677754	Carcass weight (hot) QTL (7304)	ENSSSCT00000014128	MSTRG.9514	ENSSSCG00000012925
chr2	4136080	4677754	Loin muscle area QTL (7305)	ENSSSCT00000014128	MSTRG.9514	ENSSSCG00000012925
chr2	4136080	4677754	Ham weight QTL (7306)	ENSSSCT00000014128	MSTRG.9514	ENSSSCG00000012925
chr2	4136080	4677754	Ham weight QTL (7307)	ENSSSCT00000014128	MSTRG.9514	ENSSSCG00000012925
chr2	4136080	4677754	Shoulder weight QTL (7308)	ENSSSCT00000014128	MSTRG.9514	ENSSSCG00000012925
chr2	4550392	4677754	Average backfat thickness QTL (7299)	ENSSSCT00000014128	MSTRG.9514	ENSSSCG00000012925
chr2	4550392	4677754	Lean meat percentage QTL (7300)	ENSSSCT00000014128	MSTRG.9514	ENSSSCG00000012925
chr2	4550392	4677754	Cervical vertebra length QTL (9000)	ENSSSCT00000014128	MSTRG.9514	ENSSSCG00000012925
chr2	4550392	4677754	Average daily gain QTL (11892)	ENSSSCT00000014128	MSTRG.9514	ENSSSCG00000012925
chr2	4550392	4677754	Loin and neck weight QTL (11893)	ENSSSCT00000014128	MSTRG.9514	ENSSSCG00000012925
chr2	4550392	4677754	Backfat at rump QTL (11894)	ENSSSCT00000014128	MSTRG.9514	ENSSSCG00000012925
chr2	4550392	4677754	Ham weight QTL (11895)	ENSSSCT00000014128	MSTRG.9514	ENSSSCG00000012925
chr2	4550392	4677754	Feed conversion ratio QTL (11896)	ENSSSCT00000014128	MSTRG.9514	ENSSSCG00000012925
chr2	4550392	4677754	Average daily gain QTL (11897)	ENSSSCT00000014128	MSTRG.9514	ENSSSCG00000012925
chr2	4550392	4677754	Loin and neck weight QTL (11898)	ENSSSCT00000014128	MSTRG.9514	ENSSSCG00000012925
chr2	4550392	4677754	Backfat at rump QTL (11899)	ENSSSCT00000014128	MSTRG.9514	ENSSSCG00000012925
chr2	4550392	4677754	Ham weight QTL (11900)	ENSSSCT00000014128	MSTRG.9514	ENSSSCG00000012925
chr2	4550392	4677754	Feed conversion ratio QTL (11901)	ENSSSCT00000014128	MSTRG.9514	ENSSSCG00000012925
chr2	4550392	4677754	Total number born alive QTL (12707)	ENSSSCT00000014128	MSTRG.9514	ENSSSCG00000012925
chr2	4550392	4677754	Total number born alive QTL (13253)	ENSSSCT00000014128	MSTRG.9514	ENSSSCG00000012925
chr2	4550392	4677754	Litter size QTL (13254)	ENSSSCT00000014128	MSTRG.9514	ENSSSCG00000012925
chr2	4550392	4677754	Number weaned QTL (13255)	ENSSSCT00000014128	MSTRG.9514	ENSSSCG00000012925
chr2	4550392	4677754	Number weaned QTL (13256)	ENSSSCT00000014128	MSTRG.9514	ENSSSCG00000012925
chr2	4550392	4677754	Body weight (weaning) QTL (13257)	ENSSSCT00000014128	MSTRG.9514	ENSSSCG00000012925
chr2	4550392	4677754	Cervical vertebra length QTL (13311)	ENSSSCT00000014128	MSTRG.9514	ENSSSCG00000012925
chr2	609757	2387169	Lean meat percentage QTL (624)	ENSSSCT00000035749	MSTRG.9441	FADD
chr2	609757	2387169	Ham meat weight QTL (625)	ENSSSCT00000035749	MSTRG.9441	FADD
chr2	609757	2387169	Lean meat + bone in ham + back QTL (626)	ENSSSCT00000035749	MSTRG.9441	FADD
chr2	609757	2387169	Loin muscle area QTL (627)	ENSSSCT00000035749	MSTRG.9441	FADD
chr2	609757	2387169	Average backfat thickness QTL (628)	ENSSSCT00000035749	MSTRG.9441	FADD
chr2	609757	2387169	Heart weight QTL (629)	ENSSSCT00000035749	MSTRG.9441	FADD
chr2	609757	2387169	Reflectance value QTL (630)	ENSSSCT00000035749	MSTRG.9441	FADD
chr2	609757	2387169	Average daily gain QTL (904)	ENSSSCT00000035749	MSTRG.9441	FADD
chr2	609757	2387169	Average backfat thickness QTL (3774)	ENSSSCT00000035749	MSTRG.9441	FADD
chr2	609757	2387169	backfat at last rib QTL (3775)	ENSSSCT00000035749	MSTRG.9441	FADD
chr2	609757	2387169	Backfat at tenth rib QTL (3777)	ENSSSCT00000035749	MSTRG.9441	FADD
chr2	4715962	4887687	Conductivity 24 hours postmortem (ham) QTL (21572)	ENSSSCT00000014140	MSTRG.9522	ENSSSCG00000021340
chr2	4715962	4887687	Water holding capacity QTL (745)	ENSSSCT00000014140	MSTRG.9522	ENSSSCG00000021340
chr2	4859898	5038204	Average backfat thickness QTL (5747)	ENSSSCT00000014154	MSTRG.9523	ENSSSCG00000027368
chr2	609757	2387169	Heart weight QTL (898)	ENSSSCT00000035749	MSTRG.9441	FADD
chr2	609757	2387169	Loin weight QTL (5174)	ENSSSCT00000035749	MSTRG.9441	FADD
chr2	609757	2387169	Average daily gain QTL (5932)	ENSSSCT00000035749	MSTRG.9441	FADD
chr2	4930954	4930994	Ham meat percentage QTL (32713)	ENSSSCT00000014154	MSTRG.9523	ENSSSCG00000027368
chr2	4930954	4930994	Lean meat percentage QTL (32726)	ENSSSCT00000014154	MSTRG.9523	ENSSSCG00000027368
chr2	609757	2387169	Body weight (weaning) QTL (5935)	ENSSSCT00000035749	MSTRG.9441	FADD
chr2	609757	2387169	Feed conversion ratio QTL (5160)	ENSSSCT00000035749	MSTRG.9441	FADD
chr2	5339645	5827995	Shear force at first peak QTL (119826)	ENSSSCT00000033115	MSTRG.9553	ENSSSCG00000012974
chr2	7680560	7680600	Obesity index QTL (55810)	ENSSSCT00000036260	MSTRG.9647	PLA2G16
chr2	7761691	8687039	Spinal curvature QTL (64679)	ENSSSCT00000028790	MSTRG.9656	SNORD31
chr2	609757	2387169	Head weight QTL (1252)	ENSSSCT00000035749	MSTRG.9441	FADD
chr2	609757	2387169	Average backfat thickness QTL (5964)	ENSSSCT00000035749	MSTRG.9441	FADD
chr2	7177524	7228870	uterine horn weight QTL (18374)	ENSSSCT00000014259	MSTRG.9620	ENSSSCG00000013046
chr2	7152454	7677381	Percentage type I fibers QTL (7028)	ENSSSCT00000014259	MSTRG.9620	ENSSSCG00000013046
chr2	7651909	7728326	Salmonella count in spleen QTL (18719)	ENSSSCT00000036260	MSTRG.9647	PLA2G16
chr2	7651909	7728326	Salmonella count in liver QTL (18720)	ENSSSCT00000036260	MSTRG.9647	PLA2G16
chr2	7651909	7728326	Salmonella count in spleen QTL (18721)	ENSSSCT00000036260	MSTRG.9647	PLA2G16
chr2	7651909	7728326	Salmonella count in spleen QTL (18722)	ENSSSCT00000036260	MSTRG.9647	PLA2G16
chr2	7651909	7728326	Salmonella count in liver QTL (18723)	ENSSSCT00000036260	MSTRG.9647	PLA2G16
chr2	7651909	7728326	Salmonella count in spleen QTL (18724)	ENSSSCT00000036260	MSTRG.9647	PLA2G16
chr2	7651909	7728326	Salmonella count in liver QTL (18725)	ENSSSCT00000036260	MSTRG.9647	PLA2G16
chr2	7651909	7728326	Salmonella shedding status QTL (18726)	ENSSSCT00000036260	MSTRG.9647	PLA2G16
chr2	153717234	153828814	Percentage type IIb fibers QTL (7039)	ENSSSCT00000025760	MSTRG.10966	ENSSSCG00000024112
chr2	28481549	28481589	Days to 100 kg QTL (62177)	ENSSSCT00000014525	MSTRG.9827	APIP
chr2	28481549	28481589	Days to 100 kg QTL (62283)	ENSSSCT00000014525	MSTRG.9827	APIP
chr2	28481549	28481589	pH 24 hr post-mortem (loin) QTL (27276)	ENSSSCT00000014525	MSTRG.9827	APIP
chr2	28481549	28481589	CIE-L* QTL (27277)	ENSSSCT00000014525	MSTRG.9827	APIP
chr2	30527742	31927226	Teat number QTL (37435)	ENSSSCT00000030193	MSTRG.9849	ENSSSCG00000024950
chr2	46014239	46627442	Gestation length QTL (18142)	ENSSSCT00000014618	MSTRG.9926	ENSSSCG00000013384
chr2	16306606	16459440	Backfat at last lumbar QTL (6241)	ENSSSCT00000014458	MSTRG.9759	SLC39A13
chr2	16306606	16459440	Backfat at tenth rib QTL (6242)	ENSSSCT00000014458	MSTRG.9759	SLC39A13
chr2	16306606	16459440	Average backfat thickness QTL (6243)	ENSSSCT00000014458	MSTRG.9759	SLC39A13
chr2	16306606	16459440	Loin muscle area QTL (6244)	ENSSSCT00000014458	MSTRG.9759	SLC39A13
chr2	16306606	16459440	Marbling QTL (6247)	ENSSSCT00000014458	MSTRG.9759	SLC39A13
chr2	16306606	16459440	Backfat at last lumbar QTL (6255)	ENSSSCT00000014458	MSTRG.9759	SLC39A13
chr2	16306606	16459440	Marbling QTL (5756)	ENSSSCT00000014458	MSTRG.9759	SLC39A13
chr2	16306606	16459440	Backfat at last lumbar QTL (7366)	ENSSSCT00000014458	MSTRG.9759	SLC39A13
chr2	16306606	16459440	backfat at last rib QTL (7367)	ENSSSCT00000014458	MSTRG.9759	SLC39A13
chr2	16306606	16459440	Backfat at tenth rib QTL (7368)	ENSSSCT00000014458	MSTRG.9759	SLC39A13
chr2	16306606	16459440	Loin muscle area QTL (7369)	ENSSSCT00000014458	MSTRG.9759	SLC39A13
chr2	16306606	16459440	Marbling QTL (7373)	ENSSSCT00000014458	MSTRG.9759	SLC39A13
chr2	64683710	65666678	Loin muscle area QTL (22319)	ENSSSCT00000034807	MSTRG.10110	ADGRE5
chr2	89755188	90321147	White blood cell counts QTL (6308)	ENSSSCT00000015416	MSTRG.10564	HOMER1
chr2	89755188	90321147	Juiciness score QTL (5758)	ENSSSCT00000015416	MSTRG.10564	HOMER1
chr2	90415706	90933133	Parasite load QTL (7486)	ENSSSCT00000015425	MSTRG.10585	ENSSSCG00000014121
chr2	90415706	90933133	Monocyte number QTL (5495)	ENSSSCT00000015425	MSTRG.10585	ENSSSCG00000014121
chr2	90415706	90933133	Scrotal/inguinal hernia QTL (3039)	ENSSSCT00000015425	MSTRG.10585	ENSSSCG00000014121
chr2	80285166	81367666	Plateletcrit QTL (107306)	ENSSSCT00000015311	MSTRG.10454	SQSTM1
chr2	80285166	81367666	Platelet count QTL (107314)	ENSSSCT00000015311	MSTRG.10454	SQSTM1
chr2	91674331	92411104	Cholesterol level QTL (9554)	ENSSSCT00000015432	MSTRG.10593	CKMT2
chr2	95157201	96901037	Juiciness score QTL (5757)	ENSSSCT00000015449	MSTRG.10634	ENSSSCG00000014145
chr2	83143369	83143409	Average backfat thickness QTL (28082)	ENSSSCT00000032480	MSTRG.10515	ENSSSCG00000029577
chr2	83369154	84369202	Average daily gain QTL (29536)	ENSSSCT00000036136	MSTRG.10523	ANKRA2
chr2	122117392	122267831	Shear force QTL (7386)	ENSSSCT00000025962	MSTRG.10732	ENSSSCG00000029860
chr2	140070673	140252143	ADV antibody titer QTL (9659)	ENSSSCT00000015600	MSTRG.10813	IRF1
chr2	146660528	147400783	Teat number QTL (126630)	ENSSSCT00000015676	MSTRG.10899	SPATA24
chr2	149501823	149745905	Gestation length QTL (18144)	ENSSSCT00000015728	MSTRG.10946	ARAP3
chr3	54418683	55444967	PRRS viral load QTL (140315)	ENSSSCT00000008939	MSTRG.11809	IL1R1
chr3	11470667	11506934	Age at puberty QTL (96084)	ENSSSCT00000008466	MSTRG.11249	GTF2I
chr3	25217690	26346502	Lumbar vertebra number QTL (64708)	ENSSSCT00000008608	MSTRG.11429	ACSM3
chr3	26258591	27369835	Thoracic vertebra number QTL (64709)	ENSSSCT00000029900	MSTRG.11437	GDE1
chr3	29096290	29096330	CD8-negative leukocyte percentage QTL (129854)	ENSSSCT00000008629	MSTRG.11450	ABCC1
chr3	29140835	29140875	CD8-negative leukocyte percentage QTL (129838)	ENSSSCT00000008629	MSTRG.11450	ABCC1
chr3	29166900	29166940	CD8-negative leukocyte percentage QTL (129841)	ENSSSCT00000008629	MSTRG.11450	ABCC1
chr3	40354181	42049634	Total number born alive QTL (18089)	ENSSSCT00000022821	MSTRG.11578	PAQR4
chr3	54742314	54742354	CD8-positive leukocyte percentage QTL (128782)	ENSSSCT00000008939	MSTRG.11809	IL1R1
chr3	54742314	54742354	CD3-negative, CD8-negative leukocyte percentage QTL (128960)	ENSSSCT00000008939	MSTRG.11809	IL1R1
chr3	54742314	54742354	CD8-negative leukocyte percentage QTL (128303)	ENSSSCT00000008939	MSTRG.11809	IL1R1
chr3	38250541	39271022	Leaf fat weight QTL (726)	ENSSSCT00000025145	MSTRG.11543	DNAJA3
chr3	61123471	61798608	45 min-24 h pH decline QTL (21590)	ENSSSCT00000009009	MSTRG.11880	ENSSSCG00000008227
chr3	62046830	62896028	White blood cell counts QTL (107334)	ENSSSCT00000009030	MSTRG.11915	TMSB10
chr3	89799344	89799384	CD3-negative, CD8-negative leukocyte percentage QTL (129094)	ENSSSCT00000009193	MSTRG.12103	CCDC85A
chr3	89829889	89829929	CD3-negative, CD8-negative leukocyte percentage QTL (129095)	ENSSSCT00000009193	MSTRG.12103	CCDC85A
chr3	89860946	89860986	CD3-negative, CD8-negative leukocyte percentage QTL (129096)	ENSSSCT00000009193	MSTRG.12103	CCDC85A
chr3	90161146	90161186	CD3-negative, CD8-negative leukocyte percentage QTL (129330)	ENSSSCT00000009194	MSTRG.12104	EFEMP1
chr3	90191690	90191730	CD3-negative, CD8-negative leukocyte percentage QTL (129331)	ENSSSCT00000009194	MSTRG.12104	EFEMP1
chr3	98783696	100554432	Daily feed intake QTL (66254)	ENSSSCT00000035262	MSTRG.12175	MCFD2
chr3	107380736	108062003	mummified pigs QTL (18276)	ENSSSCT00000009282	MSTRG.12254	MORN2
chr3	114080311	114080351	LDL cholesterol QTL (56665)	ENSSSCT00000009316	MSTRG.12306	BIRC6
chr3	114080311	114080351	Cholesterol level QTL (56700)	ENSSSCT00000009316	MSTRG.12306	BIRC6
chr3	133923714	134082793	Hemolytic complement activity (alternative pathway) QTL (9594)	ENSSSCT00000009438	ENSSSCG00000008627	ENSSSCG00000008627
chr4	153752	1609470	Average daily gain QTL (2890)	ENSSSCT00000006468	MSTRG.12549	ENSSSCG00000028453
chr4	153752	1609470	Average backfat thickness QTL (2909)	ENSSSCT00000006468	MSTRG.12549	ENSSSCG00000028453
chr4	6161961	7163801	PRRSV susceptibility QTL (140337)	ENSSSCT00000033897	MSTRG.12621	CU571095.1
chr4	104713824	104713864	Feed conversion ratio QTL (140080)	ENSSSCT00000007189	MSTRG.13273	GATAD2B
chr4	6930287	6930327	Enterotoxigenic E. coli susceptibility QTL (95921)	ENSSSCT00000033897	MSTRG.12621	CU571095.1
chr4	6930287	6930327	Coping behavior QTL (124358)	ENSSSCT00000033897	MSTRG.12621	CU571095.1
chr4	12608103	13756132	Lean meat + bone in ham + back QTL (506)	ENSSSCT00000006548	MSTRG.12651	MYC
chr4	12608103	13756132	Lean meat + bone in back QTL (508)	ENSSSCT00000006548	MSTRG.12651	MYC
chr4	82084284	82658357	Ratio of semitendinosus weight to dissected muscles in ham weight QTL (1279)	ENSSSCT00000006844	ENSSSCG00000006245	SDR16C5
chr4	96936045	98283003	Ham weight QTL (932)	ENSSSCT00000006963	MSTRG.13134	TOMM40L
chr4	96936045	98283003	Head weight QTL (936)	ENSSSCT00000006963	MSTRG.13134	TOMM40L
chr4	96936045	98283003	Shoulder meat weight QTL (937)	ENSSSCT00000006963	MSTRG.13134	TOMM40L
chr4	96936045	98283003	Loin muscle area QTL (945)	ENSSSCT00000006963	MSTRG.13134	TOMM40L
chr4	96936045	98283003	Fat-cuts percentage QTL (950)	ENSSSCT00000006963	MSTRG.13134	TOMM40L
chr4	96936045	98283003	Head weight QTL (1255)	ENSSSCT00000006963	MSTRG.13134	TOMM40L
chr4	96936045	98283003	Shoulder external fat weight QTL (941)	ENSSSCT00000006963	MSTRG.13134	TOMM40L
chr4	95921536	96936045	Lean meat percentage QTL (949)	ENSSSCT00000006953	MSTRG.13122	OLFML2B
chr4	95921536	96936045	Fat-cuts percentage QTL (955)	ENSSSCT00000006953	MSTRG.13122	OLFML2B
chr4	95921536	96936045	Conductivity 24 hours post-mortem QTL (961)	ENSSSCT00000006953	MSTRG.13122	OLFML2B
chr4	95921536	96936045	backfat at last rib QTL (965)	ENSSSCT00000006953	MSTRG.13122	OLFML2B
chr4	95921536	96936045	Average daily gain QTL (972)	ENSSSCT00000006953	MSTRG.13122	OLFML2B
chr4	104695040	105650057	Eicosadienoic acid content QTL (6388)	ENSSSCT00000007189	MSTRG.13273	GATAD2B
chr4	107339929	107535786	Ovary weight QTL (18334)	ENSSSCT00000007272	MSTRG.13310	GABPB2
chr4	107339929	107535786	Ovary weight QTL (18335)	ENSSSCT00000007272	MSTRG.13310	GABPB2
chr4	96936045	98283003	Ham weight QTL (811)	ENSSSCT00000006963	MSTRG.13134	TOMM40L
chr4	111818726	112283082	Shoulder weight QTL (7282)	ENSSSCT00000007366	MSTRG.13400	TBX15
chr4	111867165	113052525	Linoleic acid content QTL (6392)	ENSSSCT00000007366	MSTRG.13400	TBX15
chr4	111867165	113052525	Monounsaturated fatty acid content QTL (6393)	ENSSSCT00000007366	MSTRG.13400	TBX15
chr4	111867165	113052525	Polyunsaturated fatty acid content QTL (6394)	ENSSSCT00000007366	MSTRG.13400	TBX15
chr4	114030665	114458566	pH 24 hr post-mortem (loin) QTL (7613)	ENSSSCT00000007385	MSTRG.13414	ATP1A1
chr4	95018639	95018679	Linoleic acid content QTL (106332)	ENSSSCT00000006942	MSTRG.13114	RGS5
chr4	95018639	95018679	Polyunsaturated fatty acid content QTL (106333)	ENSSSCT00000006942	MSTRG.13114	RGS5
chr4	96933919	97131487	mummified pigs QTL (18278)	ENSSSCT00000006963	MSTRG.13134	TOMM40L
chr4	104015474	104907995	Thoracic vertebra number QTL (64626)	ENSSSCT00000007189	MSTRG.13273	GATAD2B
chr4	110210917	110586450	Corpus luteum number QTL (31852)	ENSSSCT00000036163	MSTRG.13381	PRKAB2
chr4	112029249	112029289	Feed conversion ratio QTL (62218)	ENSSSCT00000007366	MSTRG.13400	TBX15
chr4	129591313	130198664	CIE-a* QTL (4286)	ENSSSCT00000007524	MSTRG.13537	SLC35A3
chr4	126184365	126947489	Daily feed intake QTL (22201)	ENSSSCT00000022747	MSTRG.13512	ENSSSCG00000025216
chr4	126184365	126947489	Daily feed intake QTL (22202)	ENSSSCT00000022747	MSTRG.13512	ENSSSCG00000025216
chr5	65805930	66721316	Backfat between 3rd and 4th last ribs QTL (139184)	ENSSSCT00000035688	ENSSSCG00000030876	RBP5
chr5	65805930	66721316	PRRSV susceptibility QTL (140358)	ENSSSCT00000035688	ENSSSCG00000030876	RBP5
chr5	85748985	85749025	Feed conversion ratio QTL (139897)	ENSSSCT00000034323	MSTRG.14422	IGF1
chr5	3856375	3856415	Coping behavior QTL (124675)	ENSSSCT00000000052	MSTRG.13672	ENSSSCG00000000047
chr5	8558130	8558170	Hind feet conformation QTL (16514)	ENSSSCT00000032626	MSTRG.13764	PVALB
chr5	3670151	3943292	Glucose level QTL (480)	ENSSSCT00000000048	MSTRG.13668	ENSSSCG00000020945
chr5	18617273	19158115	Lumbar vertebra number QTL (64628)	ENSSSCT00000000275	MSTRG.13880	ZNF740
chr5	19413211	20092192	Lumbar vertebra number QTL (64716)	ENSSSCT00000032318	MSTRG.13908	HOXC10
chr5	14066474	14369181	Hematin pigmentation QTL (9046)	ENSSSCT00000000179	MSTRG.13823	ENSSSCG00000000170
chr5	48817930	48972845	Body weight (birth) QTL (22979)	ENSSSCT00000022730	MSTRG.14119	ENSSSCG00000024232
chr5	49606839	50358025	Red blood cell count QTL (107320)	ENSSSCT00000000595	MSTRG.14133	MED21
chr5	17714510	18002486	Small intestine length QTL (12038)	ENSSSCT00000000251	MSTRG.13872	ACVRL1
chr5	65775515	66103958	Top line conformation QTL (126116)	ENSSSCT00000035688	ENSSSCG00000030876	RBP5
chr5	66023539	66156715	Body weight (birth) QTL (22982)	ENSSSCT00000035688	ENSSSCG00000030876	RBP5
chr5	78359757	78359797	Spinal curvature QTL (17681)	ENSSSCT00000000868	MSTRG.14354	ENSSSCG00000000801
chr5	78359732	78359772	Front leg conformation QTL (125623)	ENSSSCT00000000868	MSTRG.14354	ENSSSCG00000000801
chr5	78359732	78359772	Front feet conformation QTL (125656)	ENSSSCT00000000868	MSTRG.14354	ENSSSCG00000000801
chr5	78359732	78359772	Front foot size QTL (125723)	ENSSSCT00000000868	MSTRG.14354	ENSSSCG00000000801
chr5	85756451	86649149	Interleukin 2 level QTL (17598)	ENSSSCT00000029052	ENSSSCG00000023972	DRAM1
chr5	85756451	86649149	Loin muscle area QTL (5976)	ENSSSCT00000029052	ENSSSCG00000023972	DRAM1
chr5	85817279	86324966	Cervical vertebra length QTL (13327)	ENSSSCT00000029052	ENSSSCG00000023972	DRAM1
chr5	85817279	86324966	Loin muscle area QTL (13357)	ENSSSCT00000029052	ENSSSCG00000023972	DRAM1
chr5	86150386	86378759	Sarcocystis miescheriana IgG levels QTL (7494)	ENSSSCT00000029052	ENSSSCG00000023972	DRAM1
chr5	94264923	94541296	Body weight (birth) QTL (22985)	ENSSSCT00000000996	MSTRG.14485	EEA1
chr5	94214592	95195512	Loin muscle depth QTL (29581)	ENSSSCT00000000996	MSTRG.14485	EEA1
chr5	92616006	92678765	Corpus luteum number QTL (8819)	ENSSSCT00000000989	MSTRG.14471	NDUFA12
chr5	19837377	19837417	CD4-positive, CD8-positive leukocyte percentage QTL (23389)	ENSSSCT00000029055	MSTRG.13912	ENSSSCG00000028267
chr6	155269108	156224225	Backfat between 3rd and 4th last ribs QTL (139185)	ENSSSCT00000004369	MSTRG.16259	TIE1
chr6	22576615	23941115	Average daily gain QTL (22255)	ENSSSCT00000033754	MSTRG.14816	CDH11
chr6	39750286	40212335	mummified pigs QTL (18248)	ENSSSCT00000029557	ENSSSCG00000021867	ENSSSCG00000021867
chr6	40636890	41250746	Intramuscular fat content QTL (29592)	ENSSSCT00000003224	MSTRG.14953	TYROBP
chr6	45791829	47549943	Conformation score QTL (126132)	ENSSSCT00000003392	MSTRG.15091	XRCC1
chr6	65350175	66259117	Mean platelet volume QTL (107294)	ENSSSCT00000027174	MSTRG.15460	AGTRAP
chr6	65350175	66259117	Spinal curvature QTL (64683)	ENSSSCT00000027174	MSTRG.15460	AGTRAP
chr6	74063629	74063669	Neutrophil count QTL (127883)	ENSSSCT00000003911	MSTRG.15564	CDC42
chr6	74105427	74105467	Neutrophil count QTL (127884)	ENSSSCT00000003911	MSTRG.15564	CDC42
chr6	77796835	77796875	Neutrophil count QTL (127781)	ENSSSCT00000003959	MSTRG.15624	NR0B2
chr6	77796994	77797034	Neutrophil count QTL (127782)	ENSSSCT00000003959	MSTRG.15624	NR0B2
chr6	17277656	17599830	Drip loss QTL (12675)	ENSSSCT00000023399	MSTRG.14795	COQ9
chr6	89012232	89703228	Thoracic vertebra number QTL (64633)	ENSSSCT00000029413	MSTRG.15796	ENSSSCG00000027352
chr6	78052071	79653393	Intramuscular fat content QTL (668)	ENSSSCT00000003971	MSTRG.15634	WASF2
chr6	104038439	104951015	Feed conversion ratio QTL (135628)	ENSSSCT00000024152	MSTRG.15912	AQP4
chr6	47185102	47295144	Double-bond index QTL (467)	ENSSSCT00000003429	MSTRG.15117	NECTIN2
chr6	47185102	47295144	Average daily gain QTL (7668)	ENSSSCT00000003429	MSTRG.15117	NECTIN2
chr6	47185102	47295144	Fat-cuts percentage QTL (12759)	ENSSSCT00000003429	MSTRG.15117	NECTIN2
chr6	47185102	47295144	backfat above muscle dorsi QTL (12761)	ENSSSCT00000003429	MSTRG.15117	NECTIN2
chr6	107551091	108403629	Thoracic vertebra number QTL (64723)	ENSSSCT00000004127	MSTRG.15914	ENSSSCG00000003727
chr6	111143042	112155456	Lumbar vertebra number QTL (64724)	ENSSSCT00000004140	ENSSSCG00000003739	ZNF397
chr6	111143042	112155456	Feed conversion ratio QTL (135629)	ENSSSCT00000004140	ENSSSCG00000003739	ZNF397
chr6	65560234	65722342	Average daily gain QTL (7669)	ENSSSCT00000027174	MSTRG.15460	AGTRAP
chr6	65560234	65722342	Loin, ham, and shoulder percentage in carcass QTL (7670)	ENSSSCT00000027174	MSTRG.15460	AGTRAP
chr6	65560234	65722342	Average backfat thickness QTL (7671)	ENSSSCT00000027174	MSTRG.15460	AGTRAP
chr6	65560234	65722342	PH for Longissmus dorsi QTL (7672)	ENSSSCT00000027174	MSTRG.15460	AGTRAP
chr6	65560234	65722342	PH for Longissmus dorsi QTL (7673)	ENSSSCT00000027174	MSTRG.15460	AGTRAP
chr6	65560234	65722342	Osteochondrosis score QTL (7674)	ENSSSCT00000027174	MSTRG.15460	AGTRAP
chr6	65560234	65722342	Osteochondrosis score QTL (7675)	ENSSSCT00000027174	MSTRG.15460	AGTRAP
chr6	65560234	65722342	Thawing loss QTL (21642)	ENSSSCT00000027174	MSTRG.15460	AGTRAP
chr6	65647136	65741144	Body weight (6 weeks) QTL (6250)	ENSSSCT00000027174	MSTRG.15460	AGTRAP
chr6	69156101	70162752	backfat at mid-back QTL (16952)	ENSSSCT00000003852	ENSSSCG00000003466	TMEM82
chr6	71884068	72528433	Body weight (21 weeks) QTL (7558)	ENSSSCT00000032404	MSTRG.15527	ENSSSCG00000024669
chr6	71884068	72528433	Average backfat thickness QTL (7559)	ENSSSCT00000032404	MSTRG.15527	ENSSSCG00000024669
chr6	71884068	72528433	Body weight QTL (7560)	ENSSSCT00000032404	MSTRG.15527	ENSSSCG00000024669
chr6	71884068	72528433	Body weight QTL (7561)	ENSSSCT00000032404	MSTRG.15527	ENSSSCG00000024669
chr6	71884068	72528433	Average backfat thickness QTL (7562)	ENSSSCT00000032404	MSTRG.15527	ENSSSCG00000024669
chr6	71884068	72528433	Body weight (21 weeks) QTL (7563)	ENSSSCT00000032404	MSTRG.15527	ENSSSCG00000024669
chr6	71884068	72528433	Body weight QTL (7564)	ENSSSCT00000032404	MSTRG.15527	ENSSSCG00000024669
chr6	71884068	72528433	Average backfat thickness QTL (7565)	ENSSSCT00000032404	MSTRG.15527	ENSSSCG00000024669
chr6	72006278	72469716	Backfat at first rib QTL (7731)	ENSSSCT00000032404	MSTRG.15527	ENSSSCG00000024669
chr6	76629418	77453654	Average daily gain QTL (17631)	ENSSSCT00000028044	MSTRG.15610	TRIM63
chr6	76629418	77453654	Average backfat thickness QTL (17632)	ENSSSCT00000028044	MSTRG.15610	TRIM63
chr6	76629418	77453654	Loin muscle area QTL (17633)	ENSSSCT00000028044	MSTRG.15610	TRIM63
chr6	76629418	77453654	Intramuscular fat content QTL (17634)	ENSSSCT00000028044	MSTRG.15610	TRIM63
chr6	80125154	81707605	Loin muscle area QTL (762)	ENSSSCT00000026814	MSTRG.15667	LAPTM5
chr6	96638517	97180581	mummified pigs QTL (4570)	ENSSSCT00000024545	MSTRG.15876	ENSSSCG00000027264
chr6	137812314	137812354	Backfat at tenth rib QTL (17949)	ENSSSCT00000004223	MSTRG.16103	ATG4C
chr6	111393554	111449959	Cervical vertebra length QTL (13314)	ENSSSCT00000004140	ENSSSCG00000003739	ZNF397
chr6	146485746	147476898	Intramuscular fat content QTL (106269)	ENSSSCT00000004263	MSTRG.16169	CPT2
chr6	146485746	147476898	Saturated fatty acid content QTL (106270)	ENSSSCT00000004263	MSTRG.16169	CPT2
chr6	146485746	147476898	Saturated fatty acid content QTL (106271)	ENSSSCT00000004263	MSTRG.16169	CPT2
chr6	146485746	147476898	Polyunsaturated fatty acid content QTL (106272)	ENSSSCT00000004263	MSTRG.16169	CPT2
chr6	146485746	147476898	Polyunsaturated fatty acid content QTL (106273)	ENSSSCT00000004263	MSTRG.16169	CPT2
chr6	146485746	147476898	Saturated fatty acid to polyunsaturated fatty acid ratio QTL (106274)	ENSSSCT00000004263	MSTRG.16169	CPT2
chr6	146485746	147476898	Saturated fatty acid to polyunsaturated fatty acid ratio QTL (106275)	ENSSSCT00000004263	MSTRG.16169	CPT2
chr6	146485746	147476898	Saturated fatty acid content QTL (106276)	ENSSSCT00000004263	MSTRG.16169	CPT2
chr6	146485746	147476898	Saturated fatty acid content QTL (106277)	ENSSSCT00000004263	MSTRG.16169	CPT2
chr6	146485746	147476898	Polyunsaturated fatty acid content QTL (106278)	ENSSSCT00000004263	MSTRG.16169	CPT2
chr6	146485746	147476898	Polyunsaturated fatty acid content QTL (106279)	ENSSSCT00000004263	MSTRG.16169	CPT2
chr6	146485746	147476898	Saturated fatty acid to polyunsaturated fatty acid ratio QTL (106280)	ENSSSCT00000004263	MSTRG.16169	CPT2
chr6	146485746	147476898	Saturated fatty acid to polyunsaturated fatty acid ratio QTL (106281)	ENSSSCT00000004263	MSTRG.16169	CPT2
chr6	147705512	148669948	Red blood cell count QTL (107321)	ENSSSCT00000004282	MSTRG.16190	NRDC
chr6	154466758	155236780	Thoracic vertebra number QTL (64729)	ENSSSCT00000004352	MSTRG.16246	ERI3
chr7	118087497	118270632	Body weight (birth) QTL (722)	ENSSSCT00000002700	MSTRG.17342	EFCAB11
chr7	118147538	118147578	Feed conversion ratio QTL (139896)	ENSSSCT00000002700	MSTRG.17342	EFCAB11
chr7	10748505	11625414	Average daily gain QTL (3835)	ENSSSCT00000029765	MSTRG.16362	CD83
chr7	23297612	24178503	PRRSV susceptibility QTL (31803)	ENSSSCT00000001299	MSTRG.16476	ENSSSCG00000001201
chr7	25231620	25231660	Mean corpuscular volume QTL (127694)	ENSSSCT00000033757	ENSSSCG00000001242	GABBR1
chr7	26466946	27562670	Loin muscle area QTL (22300)	ENSSSCT00000001457	MSTRG.16507	SLA-11
chr7	26466946	27562670	Loin muscle area QTL (22301)	ENSSSCT00000001457	MSTRG.16507	SLA-11
chr7	26466946	27562670	Loin muscle area QTL (22302)	ENSSSCT00000001457	MSTRG.16507	SLA-11
chr7	26466946	27562670	Loin muscle area QTL (22303)	ENSSSCT00000001457	MSTRG.16507	SLA-11
chr7	26466946	27562670	Loin muscle area QTL (22304)	ENSSSCT00000001457	MSTRG.16507	SLA-11
chr7	26466946	27562670	Loin muscle area QTL (22305)	ENSSSCT00000001457	MSTRG.16507	SLA-11
chr7	26466946	27562670	Loin muscle area QTL (22306)	ENSSSCT00000001457	MSTRG.16507	SLA-11
chr7	26466946	27562670	Loin muscle area QTL (22307)	ENSSSCT00000001457	MSTRG.16507	SLA-11
chr7	26466946	27562670	Loin muscle area QTL (22308)	ENSSSCT00000001457	MSTRG.16507	SLA-11
chr7	26466946	27562670	Thoracolumbar vertebra number QTL (64731)	ENSSSCT00000001457	MSTRG.16507	SLA-11
chr7	27107071	27107111	Teat number QTL (95508)	ENSSSCT00000035930	MSTRG.16532	DDR1
chr7	27487924	27487964	Mean corpuscular volume QTL (127900)	ENSSSCT00000034386	MSTRG.16545	BAG6
chr7	27589980	27590020	Mean corpuscular volume QTL (127905)	ENSSSCT00000001529	MSTRG.16547	DDX39B
chr7	27590000	28481916	Loin muscle area QTL (22320)	ENSSSCT00000034487	MSTRG.16573	ENSSSCG00000001433
chr7	29166458	29166498	Mean corpuscular hemoglobin concentration QTL (127716)	ENSSSCT00000001616	MSTRG.16580	SLA-DQA
chr7	29522441	29522481	Mean corpuscular volume QTL (127930)	ENSSSCT00000001637	MSTRG.16594	BRD2
chr7	29522441	29522481	Mean corpuscular hemoglobin concentration QTL (127671)	ENSSSCT00000001637	MSTRG.16594	BRD2
chr7	28721664	30572315	hematocrit QTL (22130)	ENSSSCT00000001609	MSTRG.16571	SLA-DRA
chr7	28721664	30572315	hematocrit QTL (22131)	ENSSSCT00000001609	MSTRG.16571	SLA-DRA
chr7	28721664	30497305	Hemoglobin QTL (22133)	ENSSSCT00000001609	MSTRG.16571	SLA-DRA
chr7	28721664	30497305	Hemoglobin QTL (22134)	ENSSSCT00000001609	MSTRG.16571	SLA-DRA
chr7	28721664	30497305	Hemoglobin QTL (22135)	ENSSSCT00000001609	MSTRG.16571	SLA-DRA
chr7	33595493	33595533	Birth weight variability QTL (95454)	ENSSSCT00000001671	MSTRG.16639	DST
chr7	33664257	33664297	Birth weight variability QTL (95441)	ENSSSCT00000001671	MSTRG.16639	DST
chr7	34873561	35682343	Mean corpuscular hemoglobin concentration QTL (107270)	ENSSSCT00000001700	MSTRG.16650	HMGA1
chr7	35670068	36691354	Thoracolumbar vertebra number QTL (64733)	ENSSSCT00000001724	MSTRG.16673	FANCE
chr7	20609018	20826425	Humerus length QTL (6512)	ENSSSCT00000001189	MSTRG.16444	ACOT13
chr7	20609018	20826425	Tibia length QTL (6513)	ENSSSCT00000001189	MSTRG.16444	ACOT13
chr7	20609018	20826425	Ulna length QTL (6514)	ENSSSCT00000001189	MSTRG.16444	ACOT13
chr7	21815631	22846794	Loin muscle area QTL (5816)	ENSSSCT00000001258	MSTRG.16460	ENSSSCG00000022394
chr7	21815631	22846794	Parasite load QTL (7503)	ENSSSCT00000001258	MSTRG.16460	ENSSSCG00000022394
chr7	22846794	24153455	Average daily gain QTL (12261)	ENSSSCT00000001299	MSTRG.16476	ENSSSCG00000001201
chr7	22846794	24153455	Average daily gain QTL (12262)	ENSSSCT00000001299	MSTRG.16476	ENSSSCG00000001201
chr7	22846794	24153455	Days to 100 kg QTL (12263)	ENSSSCT00000001299	MSTRG.16476	ENSSSCG00000001201
chr7	22871560	24532135	Body weight (26 weeks) QTL (554)	ENSSSCT00000001299	MSTRG.16476	ENSSSCG00000001201
chr7	24153455	25229400	Average backfat thickness QTL (66003)	ENSSSCT00000035227	MSTRG.16486	TMP-SLA-2
chr7	24153455	25229400	Drip loss QTL (66004)	ENSSSCT00000035227	MSTRG.16486	TMP-SLA-2
chr7	24153455	25229400	CIE-L* QTL (66005)	ENSSSCT00000035227	MSTRG.16486	TMP-SLA-2
chr7	24153455	25229400	Total muscle fiber number QTL (66006)	ENSSSCT00000035227	MSTRG.16486	TMP-SLA-2
chr7	24153455	25229400	Loin muscle area QTL (66007)	ENSSSCT00000035227	MSTRG.16486	TMP-SLA-2
chr7	24153455	25229400	pH 45 minutes post mortem QTL (66008)	ENSSSCT00000035227	MSTRG.16486	TMP-SLA-2
chr7	26787740	27584180	Average chain length QTL (6408)	ENSSSCT00000001462	MSTRG.16516	ABCF1
chr7	26787740	27584180	Oleic acid content QTL (6420)	ENSSSCT00000001462	MSTRG.16516	ABCF1
chr7	26787740	27584180	Eicosadienoic acid content QTL (6421)	ENSSSCT00000001462	MSTRG.16516	ABCF1
chr7	26787740	27584180	Polyunsaturated fatty acid content QTL (6422)	ENSSSCT00000001462	MSTRG.16516	ABCF1
chr7	26787740	27584180	Monounsaturated fatty acid content QTL (6423)	ENSSSCT00000001462	MSTRG.16516	ABCF1
chr7	26787740	27584180	Polyunsaturated fatty acid to saturated fatty acid ratio QTL (6424)	ENSSSCT00000001462	MSTRG.16516	ABCF1
chr7	27370698	27784725	Backfat at rump QTL (7318)	ENSSSCT00000034386	MSTRG.16545	BAG6
chr7	27370698	27784725	backfat at last rib QTL (7343)	ENSSSCT00000034386	MSTRG.16545	BAG6
chr7	27370698	27784725	Feet weight QTL (7362)	ENSSSCT00000034386	MSTRG.16545	BAG6
chr7	43160389	44594910	Backfat at rump QTL (21247)	ENSSSCT00000001892	MSTRG.16797	ENSSSCG00000001695
chr7	33432231	33937899	Feed conversion ratio QTL (11860)	ENSSSCT00000001671	MSTRG.16639	DST
chr7	33432231	33937899	Oleic acid content QTL (6409)	ENSSSCT00000001671	MSTRG.16639	DST
chr7	33432231	33937899	Monounsaturated fatty acid content QTL (6410)	ENSSSCT00000001671	MSTRG.16639	DST
chr7	33432231	33937899	Linolenic acid content QTL (6425)	ENSSSCT00000001671	MSTRG.16639	DST
chr7	33432231	33937899	Unsaturated fatty acid content QTL (6426)	ENSSSCT00000001671	MSTRG.16639	DST
chr7	33432231	33937899	Front leg conformation QTL (8723)	ENSSSCT00000001671	MSTRG.16639	DST
chr7	33432231	33937899	Hind leg conformation QTL (8726)	ENSSSCT00000001671	MSTRG.16639	DST
chr7	33432231	33937899	Average daily gain QTL (7324)	ENSSSCT00000001671	MSTRG.16639	DST
chr7	33432231	33937899	Shoulder subcutaneous fat thickness QTL (7340)	ENSSSCT00000001671	MSTRG.16639	DST
chr7	33432231	33937899	backfat between the last 3rd and 4th lumbar QTL (7346)	ENSSSCT00000001671	MSTRG.16639	DST
chr7	33432231	33937899	Backfat at rump QTL (7354)	ENSSSCT00000001671	MSTRG.16639	DST
chr7	33432231	33937899	backfat at last rib QTL (7358)	ENSSSCT00000001671	MSTRG.16639	DST
chr7	33432231	33937899	Backfat between 3rd and 4th last ribs QTL (7359)	ENSSSCT00000001671	MSTRG.16639	DST
chr7	33432231	33937899	Backfat weight QTL (7363)	ENSSSCT00000001671	MSTRG.16639	DST
chr7	33432231	33937899	CIE-L* QTL (7365)	ENSSSCT00000001671	MSTRG.16639	DST
chr7	35484503	36511027	White blood cell counts QTL (6305)	ENSSSCT00000001724	MSTRG.16673	FANCE
chr7	37026269	37551702	Backfat at rump QTL (734)	ENSSSCT00000032169	MSTRG.16694	ENSSSCG00000022111
chr7	37026269	37551702	backfat at last rib QTL (9900)	ENSSSCT00000032169	MSTRG.16694	ENSSSCG00000022111
chr7	37026269	37551702	Average backfat thickness QTL (7337)	ENSSSCT00000032169	MSTRG.16694	ENSSSCG00000022111
chr7	37026269	37551702	Backfat at rump QTL (7338)	ENSSSCT00000032169	MSTRG.16694	ENSSSCG00000022111
chr7	37026269	37551702	backfat at last rib QTL (7339)	ENSSSCT00000032169	MSTRG.16694	ENSSSCG00000022111
chr7	37026269	37551702	Shoulder subcutaneous fat thickness QTL (7344)	ENSSSCT00000032169	MSTRG.16694	ENSSSCG00000022111
chr7	37026269	37551702	PH for Longissmus dorsi QTL (7350)	ENSSSCT00000032169	MSTRG.16694	ENSSSCG00000022111
chr7	36511027	37778698	Biceps brachii length QTL (8719)	ENSSSCT00000032169	MSTRG.16694	ENSSSCG00000022111
chr7	36511027	37778698	Gait score (front) QTL (8722)	ENSSSCT00000032169	MSTRG.16694	ENSSSCG00000022111
chr7	36511027	37778698	Polyunsaturated fatty acid to saturated fatty acid ratio QTL (6411)	ENSSSCT00000032169	MSTRG.16694	ENSSSCG00000022111
chr7	36511027	37778698	Linoleic acid content QTL (6427)	ENSSSCT00000032169	MSTRG.16694	ENSSSCG00000022111
chr7	43077836	45019880	Head weight QTL (436)	ENSSSCT00000001892	MSTRG.16797	ENSSSCG00000001695
chr7	49299123	50716500	hematocrit QTL (22132)	ENSSSCT00000001936	MSTRG.16830	ENSSSCG00000021722
chr7	58385473	59342923	Loin muscle area QTL (22315)	ENSSSCT00000002044	MSTRG.16895	SLC41A3
chr7	57625160	58487996	Red blood cell count QTL (6544)	ENSSSCT00000002027	MSTRG.16881	PDE8A
chr7	60134455	60655687	Gestation length QTL (18171)	ENSSSCT00000002075	MSTRG.16909	IDH2
chr7	59862543	60153512	cis-11-Eicosenoic acid content QTL (6415)	ENSSSCT00000002066	MSTRG.16902	ENSSSCG00000001844
chr7	59862543	60153512	Arachidonic acid content QTL (6416)	ENSSSCT00000002066	MSTRG.16902	ENSSSCG00000001844
chr7	60117078	60583857	Small intestine length QTL (12040)	ENSSSCT00000002066	MSTRG.16902	ENSSSCG00000001844
chr7	79444912	80371740	Carcass length QTL (5822)	ENSSSCT00000002229	MSTRG.17044	DHRS1
chr7	95150774	96164934	backfat at last rib QTL (7319)	ENSSSCT00000002539	MSTRG.17149	CHURC1-FNTB
chr7	95150774	96164934	Shoulder subcutaneous fat thickness QTL (2791)	ENSSSCT00000002539	MSTRG.17149	CHURC1-FNTB
chr7	95378707	96454921	Half carcass weight QTL (13262)	ENSSSCT00000002539	MSTRG.17149	CHURC1-FNTB
chr7	102954692	103698391	Average backfat thickness QTL (3083)	ENSSSCT00000002618	MSTRG.17232	COQ6
chr7	102954692	103698391	Carcass length QTL (3084)	ENSSSCT00000002618	MSTRG.17232	COQ6
chr7	102954692	103698391	backfat between the last 3rd and 4th lumbar QTL (7322)	ENSSSCT00000002618	MSTRG.17232	COQ6
chr7	102954692	103698391	Backfat between 3rd and 4th last ribs QTL (7323)	ENSSSCT00000002618	MSTRG.17232	COQ6
chr7	99225754	101176460	Loin muscle area QTL (16928)	ENSSSCT00000002573	MSTRG.17189	SUSD6
chr7	97116624	98645440	Thoracic vertebra number QTL (21307)	ENSSSCT00000002549	MSTRG.17166	ATP6V1D
chr7	121170044	121370120	Nonfunctional nipples QTL (7326)	ENSSSCT00000002732	MSTRG.17364	BTBD7
chr7	94775707	96178095	Spinal curvature QTL (64736)	ENSSSCT00000002539	MSTRG.17149	CHURC1-FNTB
chr7	97126583	97652632	Conformation score QTL (126133)	ENSSSCT00000002549	MSTRG.17166	ATP6V1D
chr7	97279129	97752476	Teat number QTL (66299)	ENSSSCT00000002549	MSTRG.17166	ATP6V1D
chr7	97247184	98155866	Lumbar vertebra number QTL (64644)	ENSSSCT00000002549	MSTRG.17166	ATP6V1D
chr7	99179455	99179495	Teat number QTL (95532)	ENSSSCT00000002568	MSTRG.17186	GALNT16
chr7	97347282	97652652	Hind leg conformation QTL (126130)	ENSSSCT00000002549	MSTRG.17166	ATP6V1D
chr7	117749715	118720136	Average daily gain QTL (22246)	ENSSSCT00000002700	MSTRG.17342	EFCAB11
chr7	117749715	118720136	Left teat number QTL (126708)	ENSSSCT00000002700	MSTRG.17342	EFCAB11
chr7	117749715	118720136	Spinal curvature QTL (64685)	ENSSSCT00000002700	MSTRG.17342	EFCAB11
chr7	117804054	118720136	Body weight QTL (66270)	ENSSSCT00000002700	MSTRG.17342	EFCAB11
chr7	119663285	120400325	Time in feeder per day QTL (135653)	ENSSSCT00000002714	MSTRG.17351	FBLN5
chr7	119663285	120400325	Average feeding rate QTL (135663)	ENSSSCT00000002714	MSTRG.17351	FBLN5
chr7	121223197	121223237	Hind leg conformation QTL (125646)	ENSSSCT00000002732	MSTRG.17364	BTBD7
chr8	6651169	7900624	Plasma FSH concentration QTL (645)	ENSSSCT00000009554	MSTRG.17531	ENSSSCG00000008734
chr8	14772279	15694201	Body weight (weaning) QTL (29607)	ENSSSCT00000027024	ENSSSCG00000029791	ENSSSCG00000029791
chr8	7625902	7736320	Loin and belly cut QTL (706)	ENSSSCT00000009554	MSTRG.17531	ENSSSCG00000008734
chr8	31365626	32370687	Body weight (weaning) QTL (29608)	ENSSSCT00000026428	MSTRG.17609	RPL9
chr8	31365626	32370687	Average backfat thickness QTL (29568)	ENSSSCT00000026428	MSTRG.17609	RPL9
chr8	32086489	33340518	Teat number QTL (37448)	ENSSSCT00000026428	MSTRG.17609	RPL9
chr8	32410753	33340518	Average backfat thickness QTL (29569)	ENSSSCT00000030457	MSTRG.17620	UBE2K
chr8	33318644	33318684	Cortisol level QTL (24147)	ENSSSCT00000029046	MSTRG.17624	APBB2
chr8	33156671	34749921	Cryptorchidism QTL (55872)	ENSSSCT00000029046	MSTRG.17624	APBB2
chr8	75675520	77395393	Corpus luteum number QTL (643)	ENSSSCT00000009844	MSTRG.17791	CCNI
chr8	75675520	77395393	Small intestine length QTL (255)	ENSSSCT00000009844	MSTRG.17791	CCNI
chr8	111475253	112437045	Stearic acid content QTL (6435)	ENSSSCT00000024667	MSTRG.17986	USP53
chr8	75556647	75556687	Mean corpuscular hemoglobin content QTL (29659)	ENSSSCT00000009826	MSTRG.17774	USO1
chr8	75556647	75556687	Mean corpuscular volume QTL (29660)	ENSSSCT00000009826	MSTRG.17774	USO1
chr8	75609162	76915978	Teat number QTL (37451)	ENSSSCT00000009844	MSTRG.17791	CCNI
chr8	90506621	91163353	Spinal curvature QTL (64686)	ENSSSCT00000009912	ENSSSCG00000009051	IL15
chr8	108978683	109908270	Mean corpuscular hemoglobin concentration QTL (107272)	ENSSSCT00000009963	MSTRG.17971	ANXA5
chr8	111429584	113291507	Palmitoleic acid content QTL (95373)	ENSSSCT00000024667	MSTRG.17986	USP53
chr8	145117743	145174123	Exploration during stress QTL (485)	ENSSSCT00000031997	MSTRG.18195	ENSSSCG00000026729
chr8	145161911	145261288	pH 45 minutes post mortem QTL (7636)	ENSSSCT00000031641	ENSSSCG00000025466	ENSSSCG00000025466
chr8	139007531	140315515	Loin muscle area QTL (1094)	ENSSSCT00000034970	MSTRG.18161	ABCG2
chr9	81838211	82831600	PRRSV susceptibility QTL (140338)	ENSSSCT00000027999	MSTRG.18827	ENSSSCG00000028254
chr9	80224642	81027246	PRRSV susceptibility QTL (140342)	ENSSSCT00000016697	MSTRG.18817	GNG11
chr9	81838211	82831600	PRRSV susceptibility QTL (140350)	ENSSSCT00000027999	MSTRG.18827	ENSSSCG00000028254
chr9	138769	732977	Number of stillborn QTL (57528)	ENSSSCT00000015928	MSTRG.18228	DENND5A
chr9	138769	732977	Plateletcrit QTL (107309)	ENSSSCT00000015928	MSTRG.18228	DENND5A
chr9	138769	914552	Platelet count QTL (107316)	ENSSSCT00000015928	MSTRG.18228	DENND5A
chr9	4722562	5571409	pH for Semimembranosus QTL (5872)	ENSSSCT00000016021	MSTRG.18274	TRIM5
chr9	916815	1147629	Litter weight, total QTL (22954)	ENSSSCT00000026597	MSTRG.18237	ENSSSCG00000022059
chr9	914552	1375195	Plateletcrit QTL (107310)	ENSSSCT00000026597	MSTRG.18237	ENSSSCG00000022059
chr9	3330061	4377887	backfat between last rib and first lumbar QTL (95689)	ENSSSCT00000035407	MSTRG.18268	FAM160A2
chr9	3330061	4377887	Loin muscle area QTL (95690)	ENSSSCT00000035407	MSTRG.18268	FAM160A2
chr9	3330061	4377887	Total number born alive QTL (95478)	ENSSSCT00000035407	MSTRG.18268	FAM160A2
chr9	7608193	7745516	Gait score (hind) QTL (8731)	ENSSSCT00000016167	MSTRG.18301	ENSSSCG00000014816
chr9	5631264	6815282	cis-11-Eicosenoic acid content QTL (95376)	ENSSSCT00000036536	MSTRG.18275	HBB
chr9	7547616	7547656	Coping behavior QTL (124745)	ENSSSCT00000016163	MSTRG.18290	FOLR2
chr9	7547616	7547656	Coping behavior QTL (124746)	ENSSSCT00000016163	MSTRG.18290	FOLR2
chr9	7547616	7547656	Coping behavior QTL (124949)	ENSSSCT00000016163	MSTRG.18290	FOLR2
chr9	7355808	7868838	Lifetime total number of offspring QTL (15985)	ENSSSCT00000016163	MSTRG.18290	FOLR2
chr9	7355808	7868838	Lifetime number of offspring born alive QTL (15986)	ENSSSCT00000016163	MSTRG.18290	FOLR2
chr9	10669275	10873197	Stearic acid content QTL (7420)	ENSSSCT00000027460	MSTRG.18352	SNORD15
chr9	11023306	12117828	HDL cholesterol QTL (9563)	ENSSSCT00000025742	ENSSSCG00000026855	ENSSSCG00000026855
chr9	58649353	59355797	Body weight QTL (66271)	ENSSSCT00000023210	MSTRG.18700	FOXRED1
chr9	58898867	60318137	Daily feed intake QTL (66259)	ENSSSCT00000023210	MSTRG.18700	FOXRED1
chr9	69095627	70261285	Teat number QTL (37455)	ENSSSCT00000016637	MSTRG.18743	FMO1
chr9	125123135	125389345	body weight (10 weeks) QTL (657)	ENSSSCT00000016858	MSTRG.19010	MYOG
chr9	125123135	125389345	Belly fat area QTL (5191)	ENSSSCT00000016858	MSTRG.19010	MYOG
chr9	125123135	125389345	Lipid accretion rate QTL (5195)	ENSSSCT00000016858	MSTRG.19010	MYOG
chr9	109998027	110903382	Lumbar vertebra number QTL (64649)	ENSSSCT00000033855	MSTRG.18918	CD36
chr9	117262259	118338910	Body weight (weaning) QTL (29612)	ENSSSCT00000022439	MSTRG.18984	ENSSSCG00000023193
chr9	117262259	118338910	Number of stillborn QTL (57524)	ENSSSCT00000022439	MSTRG.18984	ENSSSCG00000023193
chr9	133800677	134289092	Daily feed intake QTL (66260)	ENSSSCT00000016926	MSTRG.19072	XPR1
chr9	133809598	134698383	CIE-b* QTL (95255)	ENSSSCT00000016926	MSTRG.19072	XPR1
chr10	32822679	33731520	Left teat number QTL (126595)	ENSSSCT00000035632	MSTRG.2335	ZCCHC6
chr10	15063537	16759619	Corpus luteum number QTL (31880)	ENSSSCT00000011872	MSTRG.2208	ENAH
chr10	27748495	28928413	Mean corpuscular hemoglobin content QTL (107261)	ENSSSCT00000028940	MSTRG.2283	LAD1
chr10	27748495	28928413	Mean corpuscular volume QTL (107285)	ENSSSCT00000028940	MSTRG.2283	LAD1
chr10	29017432	30078268	Mean corpuscular hemoglobin content QTL (107262)	ENSSSCT00000029047	MSTRG.2300	ENSSSCG00000022827
chr10	33072178	33072218	Nonfunctional nipples QTL (124211)	ENSSSCT00000035632	MSTRG.2335	ZCCHC6
chr10	33072198	33353366	mummified pigs QTL (18257)	ENSSSCT00000011988	MSTRG.2332	ISCA1
chr10	63128160	64962307	muscle protein percentage QTL (5144)	ENSSSCT00000012151	MSTRG.2578	CUL2
chr10	46331882	47270900	Left teat number QTL (126724)	ENSSSCT00000035562	MSTRG.2447	ENSSSCG00000011025
chr10	61209673	62778258	Average daily gain QTL (280)	ENSSSCT00000035993	MSTRG.2567	NRP1
chr10	50572291	51344359	Left teat number QTL (126694)	ENSSSCT00000012089	MSTRG.2472	MINDY3
chr10	50572291	51344359	Teat number QTL (126699)	ENSSSCT00000012089	MSTRG.2472	MINDY3
chr10	52385115	53273584	Right teat number QTL (126599)	ENSSSCT00000012101	MSTRG.2483	ENSSSCG00000011057
chr10	52385115	53273584	Teat number QTL (126717)	ENSSSCT00000012101	MSTRG.2483	ENSSSCG00000011057
chr10	61121277	61883532	PRRSV susceptibility QTL (31804)	ENSSSCT00000035993	MSTRG.2567	NRP1
chr10	63945377	64840438	Mean corpuscular hemoglobin concentration QTL (107274)	ENSSSCT00000012159	MSTRG.2586	CCDC3
chr11	8285934	10024160	Marbling QTL (4314)	ENSSSCT00000032298	MSTRG.2790	ENSSSCG00000021725
chr11	8285934	10024160	Marbling QTL (4315)	ENSSSCT00000032298	MSTRG.2790	ENSSSCG00000021725
chr11	13232891	13232931	Coping behavior QTL (124444)	ENSSSCT00000022465	MSTRG.2822	POSTN
chr11	49368167	50308341	Spinal curvature QTL (64760)	ENSSSCT00000010373	MSTRG.2946	ENSSSCG00000009462
chr11	115503	115543	indole, laboratory QTL (18659)	ENSSSCT00000010151	MSTRG.2684	ENSSSCG00000009270
chr12	26018442	26829227	PRRS viral load QTL (140328)	ENSSSCT00000023663	MSTRG.3555	LRRC59
chr12	44175963	45036586	PRRSV susceptibility QTL (140340)	ENSSSCT00000019305	ENSSSCG00000017738	ADAP2
chr12	22555416	24199377	Days to 110 kg QTL (139168)	ENSSSCT00000019053	MSTRG.3491	TCAP
chr12	94325	94365	Palmitic acid to myristic acid ratio QTL (101429)	ENSSSCT00000018644	MSTRG.3112	NARF
chr12	489991	2445954	Myristic acid content QTL (95379)	ENSSSCT00000029960	MSTRG.3132	ENSSSCG00000029944
chr12	1326789	2096738	Age at puberty QTL (56266)	ENSSSCT00000018659	MSTRG.3149	CHMP6
chr12	11154960	11155000	Days to 100 kg QTL (62332)	ENSSSCT00000034463	MSTRG.3260	MAP2K6
chr12	11172181	11172221	Days to 100 kg QTL (62333)	ENSSSCT00000034463	MSTRG.3260	MAP2K6
chr12	11186305	11186345	Days to 100 kg QTL (62334)	ENSSSCT00000034463	MSTRG.3260	MAP2K6
chr12	14655763	14868667	Ratio of lifetime nonproductive days to herd life QTL (16006)	ENSSSCT00000018810	MSTRG.3322	TEX2
chr12	13846528	15378872	Conformation score QTL (126135)	ENSSSCT00000018810	MSTRG.3322	TEX2
chr12	14919447	15014947	Age at puberty QTL (96077)	ENSSSCT00000035979	MSTRG.3326	ICAM2
chr12	13422372	14889246	Myristic acid content QTL (15854)	ENSSSCT00000018810	MSTRG.3322	TEX2
chr12	18313170	19361894	Palmitic acid content QTL (32089)	ENSSSCT00000018882	MSTRG.3380	EFTUD2
chr12	15338375	15394497	Number of stillborn QTL (4562)	ENSSSCT00000018828	MSTRG.3340	ACE
chr12	24132024	25024143	Thoracolumbar vertebra number QTL (64655)	ENSSSCT00000019082	MSTRG.3518	SNX11
chr12	24132024	25024143	Saturated fatty acid content QTL (106286)	ENSSSCT00000019082	MSTRG.3518	SNX11
chr12	26018442	26829227	Lumbar vertebra number QTL (64656)	ENSSSCT00000023663	MSTRG.3555	LRRC59
chr12	26018442	26829227	Thoracolumbar vertebra number QTL (64657)	ENSSSCT00000023663	MSTRG.3555	LRRC59
chr12	26018442	26829227	Teat number QTL (126709)	ENSSSCT00000023663	MSTRG.3555	LRRC59
chr12	11119294	11370568	CIE-b* QTL (121898)	ENSSSCT00000034463	MSTRG.3260	MAP2K6
chr12	46941613	48137778	Body weight (weaning) QTL (29614)	ENSSSCT00000019347	MSTRG.3837	TRAF4
chr12	50712041	52389776	Teat number QTL (66300)	ENSSSCT00000019450	MSTRG.3924	ENSSSCG00000017874
chr12	52439848	53588220	Teat number QTL (37463)	ENSSSCT00000019464	MSTRG.3936	XAF1
chr12	54846353	55351879	Intramuscular fat content QTL (37747)	ENSSSCT00000019531	MSTRG.3984	ENSSSCG00000017947
chr12	54846353	55351879	Marbling QTL (37748)	ENSSSCT00000019531	MSTRG.3984	ENSSSCG00000017947
chr12	54846353	55351879	Marbling QTL (37749)	ENSSSCT00000019531	MSTRG.3984	ENSSSCG00000017947
chr12	54846353	55351879	Muscle moisture percentage QTL (37750)	ENSSSCT00000019531	MSTRG.3984	ENSSSCG00000017947
chr12	54846353	55351879	Muscle moisture percentage QTL (37751)	ENSSSCT00000019531	MSTRG.3984	ENSSSCG00000017947
chr12	54846353	55351879	CIE-L* QTL (37752)	ENSSSCT00000019531	MSTRG.3984	ENSSSCG00000017947
chr12	54846353	55351879	CIE-a* QTL (37753)	ENSSSCT00000019531	MSTRG.3984	ENSSSCG00000017947
chr12	54846353	55351879	CIE-a* QTL (37754)	ENSSSCT00000019531	MSTRG.3984	ENSSSCG00000017947
chr12	54846353	55351879	Meat color score QTL (37755)	ENSSSCT00000019531	MSTRG.3984	ENSSSCG00000017947
chr12	54846353	55351879	Meat color score QTL (37756)	ENSSSCT00000019531	MSTRG.3984	ENSSSCG00000017947
chr12	54846353	55351879	Red cell distribution width QTL (37783)	ENSSSCT00000019531	MSTRG.3984	ENSSSCG00000017947
chr12	54846353	55351879	Red cell distribution width QTL (37784)	ENSSSCT00000019531	MSTRG.3984	ENSSSCG00000017947
chr12	54846353	55351879	Platelet count QTL (37790)	ENSSSCT00000019531	MSTRG.3984	ENSSSCG00000017947
chr12	54846353	55351879	Body weight (3 weeks) QTL (38010)	ENSSSCT00000019531	MSTRG.3984	ENSSSCG00000017947
chr12	54846353	55351879	Obesity index QTL (55753)	ENSSSCT00000019531	MSTRG.3984	ENSSSCG00000017947
chr12	54846353	55351879	Obesity index QTL (55756)	ENSSSCT00000019531	MSTRG.3984	ENSSSCG00000017947
chr12	54846353	55351879	Obesity index QTL (55781)	ENSSSCT00000019531	MSTRG.3984	ENSSSCG00000017947
chr12	54846353	55351879	Obesity index QTL (55806)	ENSSSCT00000019531	MSTRG.3984	ENSSSCG00000017947
chr12	54846353	55351879	Obesity index QTL (55809)	ENSSSCT00000019531	MSTRG.3984	ENSSSCG00000017947
chr12	54846353	55351879	Obesity index QTL (55812)	ENSSSCT00000019531	MSTRG.3984	ENSSSCG00000017947
chr12	54846353	55351879	Obesity index QTL (55834)	ENSSSCT00000019531	MSTRG.3984	ENSSSCG00000017947
chr12	54846353	55351879	Obesity index QTL (55840)	ENSSSCT00000019531	MSTRG.3984	ENSSSCG00000017947
chr12	54846353	55351879	Obesity index QTL (55846)	ENSSSCT00000019531	MSTRG.3984	ENSSSCG00000017947
chr12	52654221	52654261	Muscle moisture percentage QTL (37733)	ENSSSCT00000019464	MSTRG.3936	XAF1
chr12	52654221	52654261	Meat color score QTL (37744)	ENSSSCT00000019464	MSTRG.3936	XAF1
chr12	52654221	52654261	Intramuscular fat content QTL (37672)	ENSSSCT00000019464	MSTRG.3936	XAF1
chr12	52654221	52654261	Marbling QTL (37705)	ENSSSCT00000019464	MSTRG.3936	XAF1
chr13	3795810	4592633	Loin muscle depth QTL (29587)	ENSSSCT00000031920	MSTRG.4152	PLCL2
chr13	11531663	12353210	Teat number, difference between sides QTL (126650)	ENSSSCT00000026012	MSTRG.4198	UBE2E1
chr13	22852870	22852910	Front leg weight QTL (19454)	ENSSSCT00000012305	MSTRG.4269	ARPP21
chr13	22558414	23152996	Palmitic acid content QTL (32091)	ENSSSCT00000012305	MSTRG.4269	ARPP21
chr13	26048954	26048994	Obesity index QTL (55739)	ENSSSCT00000028766	MSTRG.4300	GORASP1
chr13	32901267	33036577	mummified pigs QTL (18258)	ENSSSCT00000012400	MSTRG.4378	MYL3
chr13	33076972	33248240	mummified pigs QTL (18259)	ENSSSCT00000012410	MSTRG.4389	ENSSSCG00000011333
chr13	37467363	38093438	Body weight (birth) QTL (29602)	ENSSSCT00000012515	MSTRG.4525	ENSSSCG00000011435
chr13	11418175	12452249	Water holding capacity QTL (113)	ENSSSCT00000026012	MSTRG.4198	UBE2E1
chr13	11418175	12452249	pH 45 minutes post mortem QTL (18682)	ENSSSCT00000026012	MSTRG.4198	UBE2E1
chr13	25957521	26583005	Melanoma susceptibility QTL (7571)	ENSSSCT00000028766	MSTRG.4300	GORASP1
chr13	86454669	88066391	Litter size QTL (18203)	ENSSSCT00000026073	MSTRG.4956	MRAS
chr13	87622239	89003006	Total number born alive QTL (18082)	ENSSSCT00000012767	MSTRG.4963	COPB2
chr13	87622239	89246213	Litter size QTL (18204)	ENSSSCT00000012767	MSTRG.4963	COPB2
chr13	27991023	28652024	Tibia length QTL (6515)	ENSSSCT00000025497	ENSSSCG00000025961	ENSSSCG00000025961
chr13	28534138	29989319	Stearic acid content QTL (17757)	ENSSSCT00000012347	MSTRG.4318	TRAK1
chr13	36936768	38840780	CIE-a* QTL (12685)	ENSSSCT00000026406	MSTRG.4518	ABHD14A
chr13	75268313	75683667	Scrotal/inguinal hernia QTL (8793)	ENSSSCT00000030891	MSTRG.4803	TIMP4
chr13	142509345	143630911	Lung weight QTL (8659)	ENSSSCT00000012953	MSTRG.5289	SENP5
chr13	149728702	150396749	Umbilical hernia QTL (8765)	ENSSSCT00000025065	ENSSSCG00000027064	ENSSSCG00000027064
chr13	149728702	150396749	Scrotal/inguinal hernia QTL (8788)	ENSSSCT00000025065	ENSSSCG00000027064	ENSSSCG00000027064
chr13	163030399	163030439	Maternal infanticide QTL (30934)	ENSSSCT00000013072	MSTRG.5457	ALCAM
chr13	168450509	169076918	Average backfat thickness QTL (121773)	ENSSSCT00000013100	MSTRG.5486	FILIP1L
chr13	206603148	208067604	Muscle moisture percentage QTL (710)	ENSSSCT00000013182	MSTRG.5583	RCAN1
chr14	33082892	33894614	Backfat between 3rd and 4th last ribs QTL (139191)	ENSSSCT00000022277	MSTRG.5885	ENSSSCG00000027344
chr14	31137326	32037651	Teat number, difference between sides QTL (126653)	ENSSSCT00000010721	MSTRG.5844	MPHOSPH9
chr14	43220598	44103657	White blood cell counts QTL (107339)	ENSSSCT00000010877	ENSSSCG00000009926	ENSSSCG00000009926
chr14	46122316	46951151	Thoracic vertebra number QTL (64660)	ENSSSCT00000010915	MSTRG.6016	HPS4
chr14	49579997	50431778	Teat number QTL (126681)	ENSSSCT00000010955	MSTRG.6070	GATSL3
chr14	49579997	50431778	Right teat number QTL (126719)	ENSSSCT00000010955	MSTRG.6070	GATSL3
chr14	51127152	51228283	Right teat number QTL (126718)	ENSSSCT00000010982	MSTRG.6092	LIMK2
chr14	55029493	55901395	Residual feed intake QTL (22170)	ENSSSCT00000011098	MSTRG.6185	RANBP1
chr14	55029493	55901395	Daily feed intake QTL (22197)	ENSSSCT00000011098	MSTRG.6185	RANBP1
chr14	43114248	44230442	body length QTL (16963)	ENSSSCT00000010877	ENSSSCG00000009926	ENSSSCG00000009926
chr14	69290179	69555273	Removal parity QTL (16001)	ENSSSCT00000011181	MSTRG.6282	ENSSSCG00000010215
chr14	69170766	70099607	Thoracic vertebra number QTL (64661)	ENSSSCT00000011181	MSTRG.6282	ENSSSCG00000010215
chr14	70649603	70649643	White blood cell counts QTL (127219)	ENSSSCT00000011185	MSTRG.6284	ARID5B
chr14	120048693	120201757	Nonfunctional nipples QTL (7467)	ENSSSCT00000011527	MSTRG.6703	GOT1
chr14	120201757	120431439	Feed conversion ratio QTL (3908)	ENSSSCT00000011529	MSTRG.6704	SLC25A28
chr14	122152092	123446982	Humerus length QTL (7202)	ENSSSCT00000011560	MSTRG.6734	NPM3
chr14	123756923	124529475	PH for Longissmus dorsi QTL (5828)	ENSSSCT00000027763	MSTRG.6754	ENSSSCG00000026424
chr14	82291297	82291337	Coping behavior QTL (124849)	ENSSSCT00000022350	MSTRG.6420	CFAP70
chr14	82405173	82972002	Thoracic vertebra number QTL (64776)	ENSSSCT00000011291	MSTRG.6437	AP3M1
chr14	108507567	108507607	Palmitic acid content QTL (132060)	ENSSSCT00000011420	MSTRG.6615	MINPP1
chr14	108515648	108515688	Palmitic acid content QTL (132061)	ENSSSCT00000011420	MSTRG.6615	MINPP1
chr14	108517504	108517544	Palmitic acid content QTL (132062)	ENSSSCT00000011420	MSTRG.6615	MINPP1
chr14	108509069	108509109	Palmitic acid content QTL (132066)	ENSSSCT00000011420	MSTRG.6615	MINPP1
chr14	108507567	108507607	Monounsaturated fatty acid content QTL (134645)	ENSSSCT00000011420	MSTRG.6615	MINPP1
chr14	108515648	108515688	Monounsaturated fatty acid content QTL (134646)	ENSSSCT00000011420	MSTRG.6615	MINPP1
chr14	108517504	108517544	Monounsaturated fatty acid content QTL (134647)	ENSSSCT00000011420	MSTRG.6615	MINPP1
chr14	108507567	108507607	Palmitoleic acid content QTL (132754)	ENSSSCT00000011420	MSTRG.6615	MINPP1
chr14	108515648	108515688	Palmitoleic acid content QTL (132755)	ENSSSCT00000011420	MSTRG.6615	MINPP1
chr14	108517504	108517544	Palmitoleic acid content QTL (132756)	ENSSSCT00000011420	MSTRG.6615	MINPP1
chr14	108507567	108507607	Oleic acid content QTL (134077)	ENSSSCT00000011420	MSTRG.6615	MINPP1
chr14	108515648	108515688	Oleic acid content QTL (134078)	ENSSSCT00000011420	MSTRG.6615	MINPP1
chr14	108517504	108517544	Oleic acid content QTL (134079)	ENSSSCT00000011420	MSTRG.6615	MINPP1
chr14	108507567	108507607	Saturated fatty acid content QTL (135222)	ENSSSCT00000011420	MSTRG.6615	MINPP1
chr14	108515648	108515688	Saturated fatty acid content QTL (135223)	ENSSSCT00000011420	MSTRG.6615	MINPP1
chr14	108517504	108517544	Saturated fatty acid content QTL (135224)	ENSSSCT00000011420	MSTRG.6615	MINPP1
chr14	108509069	108509109	Saturated fatty acid content QTL (135263)	ENSSSCT00000011420	MSTRG.6615	MINPP1
chr14	108507567	108507607	Stearic acid content QTL (133386)	ENSSSCT00000011420	MSTRG.6615	MINPP1
chr14	108515648	108515688	Stearic acid content QTL (133387)	ENSSSCT00000011420	MSTRG.6615	MINPP1
chr14	108517504	108517544	Stearic acid content QTL (133388)	ENSSSCT00000011420	MSTRG.6615	MINPP1
chr14	108509069	108509109	Stearic acid content QTL (133473)	ENSSSCT00000011420	MSTRG.6615	MINPP1
chr14	108509069	108509109	Palmitoleic acid content QTL (135940)	ENSSSCT00000011420	MSTRG.6615	MINPP1
chr14	108509069	108509109	Oleic acid content QTL (136019)	ENSSSCT00000011420	MSTRG.6615	MINPP1
chr14	108509069	108509109	Monounsaturated fatty acid content QTL (136113)	ENSSSCT00000011420	MSTRG.6615	MINPP1
chr14	108531789	108531829	Oleic acid content QTL (136073)	ENSSSCT00000011420	MSTRG.6615	MINPP1
chr14	108521317	108521357	Stearic acid content QTL (133389)	ENSSSCT00000011420	MSTRG.6615	MINPP1
chr14	108531789	108531829	Stearic acid content QTL (133399)	ENSSSCT00000011420	MSTRG.6615	MINPP1
chr14	108521317	108521357	Monounsaturated fatty acid content QTL (134648)	ENSSSCT00000011420	MSTRG.6615	MINPP1
chr14	108531789	108531829	Monounsaturated fatty acid content QTL (134649)	ENSSSCT00000011420	MSTRG.6615	MINPP1
chr14	108521317	108521357	Saturated fatty acid content QTL (135225)	ENSSSCT00000011420	MSTRG.6615	MINPP1
chr14	108531789	108531829	Saturated fatty acid content QTL (135228)	ENSSSCT00000011420	MSTRG.6615	MINPP1
chr14	108521317	108521357	Palmitoleic acid content QTL (132757)	ENSSSCT00000011420	MSTRG.6615	MINPP1
chr14	108531789	108531829	Palmitoleic acid content QTL (132762)	ENSSSCT00000011420	MSTRG.6615	MINPP1
chr14	108521317	108521357	Oleic acid content QTL (134080)	ENSSSCT00000011420	MSTRG.6615	MINPP1
chr14	108521317	108521357	Palmitic acid content QTL (132063)	ENSSSCT00000011420	MSTRG.6615	MINPP1
chr14	108531789	108531829	Palmitic acid content QTL (132064)	ENSSSCT00000011420	MSTRG.6615	MINPP1
chr14	108538745	108538785	Palmitic acid content QTL (132065)	ENSSSCT00000011420	MSTRG.6615	MINPP1
chr14	108538745	108538785	Stearic acid content QTL (133400)	ENSSSCT00000011420	MSTRG.6615	MINPP1
chr14	108538745	108538785	Palmitoleic acid content QTL (132763)	ENSSSCT00000011420	MSTRG.6615	MINPP1
chr14	108538745	108538785	Monounsaturated fatty acid content QTL (134650)	ENSSSCT00000011420	MSTRG.6615	MINPP1
chr14	108538745	108538785	Saturated fatty acid content QTL (135229)	ENSSSCT00000011420	MSTRG.6615	MINPP1
chr14	108538745	108538785	Oleic acid content QTL (136001)	ENSSSCT00000011420	MSTRG.6615	MINPP1
chr14	112299942	113113813	Average backfat thickness QTL (22295)	ENSSSCT00000011453	MSTRG.6644	TNKS2
chr14	112299942	113113813	Thoracic vertebra number QTL (64779)	ENSSSCT00000011453	MSTRG.6644	TNKS2
chr14	112299942	113113813	Thoracolumbar vertebra number QTL (64780)	ENSSSCT00000011453	MSTRG.6644	TNKS2
chr14	112299942	113113813	Saturated fatty acid content QTL (106304)	ENSSSCT00000011453	MSTRG.6644	TNKS2
chr14	112299942	113113813	Monounsaturated fatty acid content QTL (106305)	ENSSSCT00000011453	MSTRG.6644	TNKS2
chr14	112299942	113113813	Oleic acid content QTL (106306)	ENSSSCT00000011453	MSTRG.6644	TNKS2
chr14	112299942	113113813	Oleic acid to stearic acid ratio QTL (106307)	ENSSSCT00000011453	MSTRG.6644	TNKS2
chr14	112916751	112916791	Palmitic acid content QTL (131880)	ENSSSCT00000011453	MSTRG.6644	TNKS2
chr14	112916751	112916791	Palmitoleic acid content QTL (132525)	ENSSSCT00000011453	MSTRG.6644	TNKS2
chr14	112916751	112916791	Stearic acid content QTL (133210)	ENSSSCT00000011453	MSTRG.6644	TNKS2
chr14	112916751	112916791	Oleic acid content QTL (133885)	ENSSSCT00000011453	MSTRG.6644	TNKS2
chr14	112916751	112916791	Monounsaturated fatty acid content QTL (134434)	ENSSSCT00000011453	MSTRG.6644	TNKS2
chr14	112916751	112916791	Saturated fatty acid content QTL (135068)	ENSSSCT00000011453	MSTRG.6644	TNKS2
chr14	112921611	112921651	Saturated fatty acid content QTL (135069)	ENSSSCT00000011453	MSTRG.6644	TNKS2
chr14	112931967	112932007	Saturated fatty acid content QTL (135071)	ENSSSCT00000011453	MSTRG.6644	TNKS2
chr14	112921611	112921651	Stearic acid content QTL (133211)	ENSSSCT00000011453	MSTRG.6644	TNKS2
chr14	112931967	112932007	Stearic acid content QTL (133213)	ENSSSCT00000011453	MSTRG.6644	TNKS2
chr14	112921611	112921651	Monounsaturated fatty acid content QTL (134435)	ENSSSCT00000011453	MSTRG.6644	TNKS2
chr14	112931967	112932007	Monounsaturated fatty acid content QTL (134437)	ENSSSCT00000011453	MSTRG.6644	TNKS2
chr14	112921611	112921651	Oleic acid content QTL (133886)	ENSSSCT00000011453	MSTRG.6644	TNKS2
chr14	112931967	112932007	Oleic acid content QTL (133888)	ENSSSCT00000011453	MSTRG.6644	TNKS2
chr14	112921611	112921651	Palmitoleic acid content QTL (132526)	ENSSSCT00000011453	MSTRG.6644	TNKS2
chr14	112931967	112932007	Palmitoleic acid content QTL (132528)	ENSSSCT00000011453	MSTRG.6644	TNKS2
chr14	112921611	112921651	Palmitic acid content QTL (131881)	ENSSSCT00000011453	MSTRG.6644	TNKS2
chr14	112931967	112932007	Palmitic acid content QTL (131883)	ENSSSCT00000011453	MSTRG.6644	TNKS2
chr14	112936866	112936906	Palmitic acid content QTL (131884)	ENSSSCT00000011453	MSTRG.6644	TNKS2
chr14	112944922	112944962	Palmitic acid content QTL (131885)	ENSSSCT00000011453	MSTRG.6644	TNKS2
chr14	112946676	112946716	Palmitic acid content QTL (131886)	ENSSSCT00000011453	MSTRG.6644	TNKS2
chr14	112936866	112936906	Palmitoleic acid content QTL (132529)	ENSSSCT00000011453	MSTRG.6644	TNKS2
chr14	112944922	112944962	Palmitoleic acid content QTL (132530)	ENSSSCT00000011453	MSTRG.6644	TNKS2
chr14	112946676	112946716	Palmitoleic acid content QTL (132531)	ENSSSCT00000011453	MSTRG.6644	TNKS2
chr14	112936866	112936906	Oleic acid content QTL (133889)	ENSSSCT00000011453	MSTRG.6644	TNKS2
chr14	112944922	112944962	Oleic acid content QTL (133890)	ENSSSCT00000011453	MSTRG.6644	TNKS2
chr14	112946676	112946716	Oleic acid content QTL (133891)	ENSSSCT00000011453	MSTRG.6644	TNKS2
chr14	112936866	112936906	Saturated fatty acid content QTL (135072)	ENSSSCT00000011453	MSTRG.6644	TNKS2
chr14	112944922	112944962	Saturated fatty acid content QTL (135073)	ENSSSCT00000011453	MSTRG.6644	TNKS2
chr14	112946676	112946716	Saturated fatty acid content QTL (135074)	ENSSSCT00000011453	MSTRG.6644	TNKS2
chr14	112936866	112936906	Monounsaturated fatty acid content QTL (134438)	ENSSSCT00000011453	MSTRG.6644	TNKS2
chr14	112944922	112944962	Monounsaturated fatty acid content QTL (134439)	ENSSSCT00000011453	MSTRG.6644	TNKS2
chr14	112946676	112946716	Monounsaturated fatty acid content QTL (134440)	ENSSSCT00000011453	MSTRG.6644	TNKS2
chr14	112936866	112936906	Stearic acid content QTL (133214)	ENSSSCT00000011453	MSTRG.6644	TNKS2
chr14	112944922	112944962	Stearic acid content QTL (133215)	ENSSSCT00000011453	MSTRG.6644	TNKS2
chr14	112946676	112946716	Stearic acid content QTL (133216)	ENSSSCT00000011453	MSTRG.6644	TNKS2
chr14	112950310	112950350	Stearic acid content QTL (133217)	ENSSSCT00000011453	MSTRG.6644	TNKS2
chr14	112955340	112955380	Stearic acid content QTL (133218)	ENSSSCT00000011453	MSTRG.6644	TNKS2
chr14	112957785	112957825	Stearic acid content QTL (133219)	ENSSSCT00000011453	MSTRG.6644	TNKS2
chr14	112961318	112961358	Stearic acid content QTL (133220)	ENSSSCT00000011453	MSTRG.6644	TNKS2
chr14	112950310	112950350	Oleic acid content QTL (133892)	ENSSSCT00000011453	MSTRG.6644	TNKS2
chr14	112955340	112955380	Oleic acid content QTL (133893)	ENSSSCT00000011453	MSTRG.6644	TNKS2
chr14	112957785	112957825	Oleic acid content QTL (133894)	ENSSSCT00000011453	MSTRG.6644	TNKS2
chr14	112961318	112961358	Oleic acid content QTL (133895)	ENSSSCT00000011453	MSTRG.6644	TNKS2
chr14	112950310	112950350	Monounsaturated fatty acid content QTL (134441)	ENSSSCT00000011453	MSTRG.6644	TNKS2
chr14	112955340	112955380	Monounsaturated fatty acid content QTL (134442)	ENSSSCT00000011453	MSTRG.6644	TNKS2
chr14	112957785	112957825	Monounsaturated fatty acid content QTL (134443)	ENSSSCT00000011453	MSTRG.6644	TNKS2
chr14	112961318	112961358	Monounsaturated fatty acid content QTL (134444)	ENSSSCT00000011453	MSTRG.6644	TNKS2
chr14	112950310	112950350	Saturated fatty acid content QTL (135075)	ENSSSCT00000011453	MSTRG.6644	TNKS2
chr14	112955340	112955380	Saturated fatty acid content QTL (135076)	ENSSSCT00000011453	MSTRG.6644	TNKS2
chr14	112957785	112957825	Saturated fatty acid content QTL (135077)	ENSSSCT00000011453	MSTRG.6644	TNKS2
chr14	112961318	112961358	Saturated fatty acid content QTL (135078)	ENSSSCT00000011453	MSTRG.6644	TNKS2
chr14	112950310	112950350	Palmitoleic acid content QTL (132532)	ENSSSCT00000011453	MSTRG.6644	TNKS2
chr14	112955340	112955380	Palmitoleic acid content QTL (132533)	ENSSSCT00000011453	MSTRG.6644	TNKS2
chr14	112957785	112957825	Palmitoleic acid content QTL (132534)	ENSSSCT00000011453	MSTRG.6644	TNKS2
chr14	112961318	112961358	Palmitoleic acid content QTL (132535)	ENSSSCT00000011453	MSTRG.6644	TNKS2
chr14	112950310	112950350	Palmitic acid content QTL (131887)	ENSSSCT00000011453	MSTRG.6644	TNKS2
chr14	112955340	112955380	Palmitic acid content QTL (131888)	ENSSSCT00000011453	MSTRG.6644	TNKS2
chr14	112957785	112957825	Palmitic acid content QTL (131889)	ENSSSCT00000011453	MSTRG.6644	TNKS2
chr14	112961318	112961358	Palmitic acid content QTL (131890)	ENSSSCT00000011453	MSTRG.6644	TNKS2
chr14	112963120	112963160	Palmitic acid content QTL (131891)	ENSSSCT00000011453	MSTRG.6644	TNKS2
chr14	112966796	112966836	Palmitic acid content QTL (131892)	ENSSSCT00000011453	MSTRG.6644	TNKS2
chr14	112968056	112968096	Palmitic acid content QTL (131893)	ENSSSCT00000011453	MSTRG.6644	TNKS2
chr14	112971389	112971429	Palmitic acid content QTL (131894)	ENSSSCT00000011453	MSTRG.6644	TNKS2
chr14	112973661	112973701	Palmitic acid content QTL (131895)	ENSSSCT00000011453	MSTRG.6644	TNKS2
chr14	112963120	112963160	Palmitoleic acid content QTL (132536)	ENSSSCT00000011453	MSTRG.6644	TNKS2
chr14	112966796	112966836	Palmitoleic acid content QTL (132537)	ENSSSCT00000011453	MSTRG.6644	TNKS2
chr14	112968056	112968096	Palmitoleic acid content QTL (132538)	ENSSSCT00000011453	MSTRG.6644	TNKS2
chr14	112971389	112971429	Palmitoleic acid content QTL (132539)	ENSSSCT00000011453	MSTRG.6644	TNKS2
chr14	112973661	112973701	Palmitoleic acid content QTL (132540)	ENSSSCT00000011453	MSTRG.6644	TNKS2
chr14	112963120	112963160	Saturated fatty acid content QTL (135079)	ENSSSCT00000011453	MSTRG.6644	TNKS2
chr14	112966796	112966836	Saturated fatty acid content QTL (135080)	ENSSSCT00000011453	MSTRG.6644	TNKS2
chr14	112968056	112968096	Saturated fatty acid content QTL (135081)	ENSSSCT00000011453	MSTRG.6644	TNKS2
chr14	112971389	112971429	Saturated fatty acid content QTL (135082)	ENSSSCT00000011453	MSTRG.6644	TNKS2
chr14	112973661	112973701	Saturated fatty acid content QTL (135083)	ENSSSCT00000011453	MSTRG.6644	TNKS2
chr14	112963120	112963160	Stearic acid content QTL (133221)	ENSSSCT00000011453	MSTRG.6644	TNKS2
chr14	112966796	112966836	Stearic acid content QTL (133222)	ENSSSCT00000011453	MSTRG.6644	TNKS2
chr14	112968056	112968096	Stearic acid content QTL (133223)	ENSSSCT00000011453	MSTRG.6644	TNKS2
chr14	112971389	112971429	Stearic acid content QTL (133224)	ENSSSCT00000011453	MSTRG.6644	TNKS2
chr14	112973661	112973701	Stearic acid content QTL (133225)	ENSSSCT00000011453	MSTRG.6644	TNKS2
chr14	112963120	112963160	Monounsaturated fatty acid content QTL (134445)	ENSSSCT00000011453	MSTRG.6644	TNKS2
chr14	112966796	112966836	Monounsaturated fatty acid content QTL (134446)	ENSSSCT00000011453	MSTRG.6644	TNKS2
chr14	112968056	112968096	Monounsaturated fatty acid content QTL (134447)	ENSSSCT00000011453	MSTRG.6644	TNKS2
chr14	112971389	112971429	Monounsaturated fatty acid content QTL (134448)	ENSSSCT00000011453	MSTRG.6644	TNKS2
chr14	112973661	112973701	Monounsaturated fatty acid content QTL (134449)	ENSSSCT00000011453	MSTRG.6644	TNKS2
chr14	112963120	112963160	Oleic acid content QTL (133896)	ENSSSCT00000011453	MSTRG.6644	TNKS2
chr14	112966796	112966836	Oleic acid content QTL (133897)	ENSSSCT00000011453	MSTRG.6644	TNKS2
chr14	112968056	112968096	Oleic acid content QTL (133898)	ENSSSCT00000011453	MSTRG.6644	TNKS2
chr14	112971389	112971429	Oleic acid content QTL (133899)	ENSSSCT00000011453	MSTRG.6644	TNKS2
chr14	112973661	112973701	Oleic acid content QTL (133900)	ENSSSCT00000011453	MSTRG.6644	TNKS2
chr14	119334300	120177202	Average feeding rate QTL (135665)	ENSSSCT00000011527	MSTRG.6703	GOT1
chr14	123789667	123878717	Body weight (birth) QTL (23010)	ENSSSCT00000027763	MSTRG.6754	ENSSSCG00000026424
chr15	75002754	75869924	PRRS viral load QTL (140329)	ENSSSCT00000017304	MSTRG.7232	PSMD14
chr15	52215677	52705294	pH 24 hr post-mortem (loin) QTL (7644)	ENSSSCT00000017187	MSTRG.7085	ACSL1
chr15	53390556	53581056	Anal atresia QTL (7254)	ENSSSCT00000017201	MSTRG.7102	ENSSSCG00000015797
chr15	75002754	75869924	Number of stillborn QTL (57518)	ENSSSCT00000017304	MSTRG.7232	PSMD14
chr15	144624257	145473370	Days to 105 kg QTL (16960)	ENSSSCT00000017711	MSTRG.7752	ENSSSCG00000016265
chr15	144624257	145473370	Average daily gain QTL (16961)	ENSSSCT00000017711	MSTRG.7752	ENSSSCG00000016265
chr15	115906733	116134508	Litter weight, total QTL (22963)	ENSSSCT00000017527	MSTRG.7505	ENSSSCG00000016098
chr15	116385362	116787417	Litter weight, total QTL (22964)	ENSSSCT00000027514	MSTRG.7527	ENSSSCG00000025774
chr15	116385362	116787417	Body weight (birth) QTL (23017)	ENSSSCT00000027514	MSTRG.7527	ENSSSCG00000025774
chr15	145575524	145977724	Litter size QTL (17911)	ENSSSCT00000017723	MSTRG.7764	ENSSSCG00000016275
chr15	145575524	145977724	Litter size QTL (17912)	ENSSSCT00000017723	MSTRG.7764	ENSSSCG00000016275
chr15	145575524	145977724	Total number born alive QTL (17913)	ENSSSCT00000017723	MSTRG.7764	ENSSSCG00000016275
chr15	145575524	145977724	Total number born alive QTL (17914)	ENSSSCT00000017723	MSTRG.7764	ENSSSCG00000016275
chr15	145575524	145977724	Litter size QTL (17915)	ENSSSCT00000017723	MSTRG.7764	ENSSSCG00000016275
chr15	145575524	145977724	Litter size QTL (17916)	ENSSSCT00000017723	MSTRG.7764	ENSSSCG00000016275
chr15	145575524	145977724	Total number born alive QTL (17917)	ENSSSCT00000017723	MSTRG.7764	ENSSSCG00000016275
chr15	145575524	145977724	Total number born alive QTL (17918)	ENSSSCT00000017723	MSTRG.7764	ENSSSCG00000016275
chr15	145575524	145977724	Litter size QTL (17919)	ENSSSCT00000017723	MSTRG.7764	ENSSSCG00000016275
chr15	145575524	145977724	Litter size QTL (17920)	ENSSSCT00000017723	MSTRG.7764	ENSSSCG00000016275
chr15	145575524	145977724	Total number born alive QTL (17921)	ENSSSCT00000017723	MSTRG.7764	ENSSSCG00000016275
chr15	145575524	145977724	Litter size QTL (17922)	ENSSSCT00000017723	MSTRG.7764	ENSSSCG00000016275
chr15	145575524	145977724	Litter size QTL (17923)	ENSSSCT00000017723	MSTRG.7764	ENSSSCG00000016275
chr15	145575524	145977724	Total number born alive QTL (17924)	ENSSSCT00000017723	MSTRG.7764	ENSSSCG00000016275
chr15	145575524	145977724	Total number born alive QTL (17925)	ENSSSCT00000017723	MSTRG.7764	ENSSSCG00000016275
chr15	119995203	120932996	CIE-b* QTL (95254)	ENSSSCT00000017556	MSTRG.7557	INO80D
chr15	119995203	120932996	CIE-a* QTL (95256)	ENSSSCT00000017556	MSTRG.7557	INO80D
chr15	119995203	120932996	CIE-b* QTL (95259)	ENSSSCT00000017556	MSTRG.7557	INO80D
chr15	119995203	120932996	pH 24 hr post-mortem (loin) QTL (95262)	ENSSSCT00000017556	MSTRG.7557	INO80D
chr15	119995203	120932996	PH for Longissmus dorsi QTL (95263)	ENSSSCT00000017556	MSTRG.7557	INO80D
chr15	119995203	120932996	CIE-b* QTL (95264)	ENSSSCT00000017556	MSTRG.7557	INO80D
chr15	119995203	120932996	CIE-a* QTL (95265)	ENSSSCT00000017556	MSTRG.7557	INO80D
chr15	119995203	120932996	CIE-b* QTL (95266)	ENSSSCT00000017556	MSTRG.7557	INO80D
chr15	119995203	120932996	pH 24 hr post-mortem (loin) QTL (95267)	ENSSSCT00000017556	MSTRG.7557	INO80D
chr15	119995203	120932996	PH for Longissmus dorsi QTL (95268)	ENSSSCT00000017556	MSTRG.7557	INO80D
chr15	119995203	120932996	CIE-a* QTL (95269)	ENSSSCT00000017556	MSTRG.7557	INO80D
chr15	119995203	120932996	CIE-b* QTL (95270)	ENSSSCT00000017556	MSTRG.7557	INO80D
chr15	119995203	120932996	CIE-a* QTL (95271)	ENSSSCT00000017556	MSTRG.7557	INO80D
chr15	119995203	120932996	PH for Longissmus dorsi QTL (95272)	ENSSSCT00000017556	MSTRG.7557	INO80D
chr15	119995203	120932996	CIE-b* QTL (95273)	ENSSSCT00000017556	MSTRG.7557	INO80D
chr15	119995203	120932996	CIE-b* QTL (95274)	ENSSSCT00000017556	MSTRG.7557	INO80D
chr15	119995203	120932996	PH for Longissmus dorsi QTL (95275)	ENSSSCT00000017556	MSTRG.7557	INO80D
chr15	119995203	120932996	CIE-a* QTL (95276)	ENSSSCT00000017556	MSTRG.7557	INO80D
chr15	119995203	120932996	PH for Longissmus dorsi QTL (95277)	ENSSSCT00000017556	MSTRG.7557	INO80D
chr15	119995203	120932996	PH for Longissmus dorsi QTL (95278)	ENSSSCT00000017556	MSTRG.7557	INO80D
chr15	119995203	120932996	PH for Longissmus dorsi QTL (95279)	ENSSSCT00000017556	MSTRG.7557	INO80D
chr15	119995203	120932996	PH for Longissmus dorsi QTL (95280)	ENSSSCT00000017556	MSTRG.7557	INO80D
chr15	119995203	120932996	CIE-a* QTL (95281)	ENSSSCT00000017556	MSTRG.7557	INO80D
chr15	119995203	120932996	Testicular length QTL (95298)	ENSSSCT00000017556	MSTRG.7557	INO80D
chr15	119995203	120932996	Testicular percentage QTL (95339)	ENSSSCT00000017556	MSTRG.7557	INO80D
chr15	120869754	120869794	pH 24 hr post-mortem (loin) QTL (69522)	ENSSSCT00000017556	MSTRG.7557	INO80D
chr15	120869754	120869794	Drip loss QTL (69529)	ENSSSCT00000017556	MSTRG.7557	INO80D
chr15	120869754	120869794	Cooking loss QTL (69535)	ENSSSCT00000017556	MSTRG.7557	INO80D
chr15	120869754	120869794	pH 24 hr post-mortem (loin) QTL (126196)	ENSSSCT00000017556	MSTRG.7557	INO80D
chr15	120869754	120869794	pH 24 hr post-mortem (loin) QTL (27255)	ENSSSCT00000017556	MSTRG.7557	INO80D
chr15	120869754	120869794	pH 24 hr post mortem (ham) QTL (27256)	ENSSSCT00000017556	MSTRG.7557	INO80D
chr15	120869754	120869794	CIE-a* QTL (27257)	ENSSSCT00000017556	MSTRG.7557	INO80D
chr15	122463269	122463309	pH 24 hr post-mortem (loin) QTL (69527)	ENSSSCT00000031210	MSTRG.7576	CCNYL1
chr15	124543608	125088533	Body weight (weaning) QTL (29615)	ENSSSCT00000017589	MSTRG.7581	ACADL
chr15	124944260	125151510	Corpus luteum number QTL (31896)	ENSSSCT00000023245	MSTRG.7588	ENSSSCG00000027170
chr15	125686284	126453018	Body weight (weaning) QTL (29616)	ENSSSCT00000027992	MSTRG.7592	ENSSSCG00000021295
chr15	133093324	133852542	Teat number, difference between sides QTL (126668)	ENSSSCT00000026123	MSTRG.7661	ENSSSCG00000016186
chr15	133335624	133558420	Teat number QTL (37468)	ENSSSCT00000026123	MSTRG.7661	ENSSSCG00000016186
chr15	134107414	134287954	Age at puberty QTL (96093)	ENSSSCT00000017651	MSTRG.7690	ABCB6
chr16	4506993	4716863	mummified pigs QTL (18318)	ENSSSCT00000018271	MSTRG.7887	ANKH
chr16	4564832	4619137	Hind leg conformation QTL (31215)	ENSSSCT00000018271	MSTRG.7887	ANKH
chr16	24967161	24967201	Arachidic acid to stearic acid ratio QTL (101601)	ENSSSCT00000032662	MSTRG.7958	ENSSSCG00000016850
chr16	24699157	25635211	Loin muscle area QTL (22327)	ENSSSCT00000032662	MSTRG.7958	ENSSSCG00000016850
chr16	29510913	30409709	Lumbar vertebra number QTL (64667)	ENSSSCT00000029291	MSTRG.7997	ENSSSCG00000029546
chr16	34997448	36070173	Meat color OPTO QTL (7649)	ENSSSCT00000018399	MSTRG.8031	ARL15
chr16	51381095	51381135	Arachidic acid to stearic acid ratio QTL (101661)	ENSSSCT00000018473	MSTRG.8153	ENSSSCG00000016963
chr16	55531673	56370369	Red cell distribution width QTL (107331)	ENSSSCT00000018508	MSTRG.8201	ENSSSCG00000016996
chr17	34269682	34445729	Ratio of lifetime nonproductive days to herd life QTL (16010)	ENSSSCT00000007788	MSTRG.8550	CD93
chr17	43316551	43615102	Gestation length QTL (18166)	ENSSSCT00000020719	MSTRG.8695	ENSSSCG00000019124
chr17	43615082	43615122	Hind leg conformation QTL (16455)	ENSSSCT00000007975	MSTRG.8696	TRPC4AP
chr17	45892419	46588668	Mean corpuscular hemoglobin content QTL (107266)	ENSSSCT00000008029	MSTRG.8742	ENSSSCG00000007337
chr17	45892419	46588668	Mean platelet volume QTL (107300)	ENSSSCT00000008029	MSTRG.8742	ENSSSCG00000007337
chr17	45892419	46588668	White blood cell counts QTL (107340)	ENSSSCT00000008029	MSTRG.8742	ENSSSCG00000007337
chr17	46372847	46372887	Coping behavior QTL (124600)	ENSSSCT00000008029	MSTRG.8742	ENSSSCG00000007337
chr17	53910025	54045554	Corpus luteum number QTL (31904)	ENSSSCT00000036052	MSTRG.8824	CD40
chr17	57033982	57034022	Coping behavior QTL (124603)	ENSSSCT00000008164	MSTRG.8839	ARFGEF2
chr17	57033982	57034022	Coping behavior QTL (124604)	ENSSSCT00000008164	MSTRG.8839	ARFGEF2
chr17	57033982	57034022	Coping behavior QTL (124605)	ENSSSCT00000008164	MSTRG.8839	ARFGEF2
chr17	57033982	57034022	Coping behavior QTL (124911)	ENSSSCT00000008164	MSTRG.8839	ARFGEF2
chr17	57033982	57034022	Coping behavior QTL (124912)	ENSSSCT00000008164	MSTRG.8839	ARFGEF2
chr17	57033982	57034022	Coping behavior QTL (124913)	ENSSSCT00000008164	MSTRG.8839	ARFGEF2
chr17	57033982	57034022	Coping behavior QTL (124251)	ENSSSCT00000008164	MSTRG.8839	ARFGEF2
chr17	57033982	57034022	Coping behavior QTL (125043)	ENSSSCT00000008164	MSTRG.8839	ARFGEF2
chr17	57033982	57034022	Coping behavior QTL (125044)	ENSSSCT00000008164	MSTRG.8839	ARFGEF2
chr18	20284785	20836955	Body weight (25 weeks) QTL (23086)	ENSSSCT00000018049	MSTRG.9140	CCDC136
chr18	20284785	20836955	Backfat at first rib QTL (23087)	ENSSSCT00000018049	MSTRG.9140	CCDC136
chr18	20284785	20836955	Backfat thickness between 3rd and 4th rib QTL (23088)	ENSSSCT00000018049	MSTRG.9140	CCDC136
chr18	20284785	20836955	Belly weight QTL (23089)	ENSSSCT00000018049	MSTRG.9140	CCDC136
chr18	20284785	20836955	Loin weight QTL (23090)	ENSSSCT00000018049	MSTRG.9140	CCDC136
chr18	20284785	20836955	Myristic acid content QTL (23102)	ENSSSCT00000018049	MSTRG.9140	CCDC136
chr18	20284785	20836955	Palmitic acid content QTL (23103)	ENSSSCT00000018049	MSTRG.9140	CCDC136
chr18	20284785	20836955	Palmitoleic acid content QTL (23104)	ENSSSCT00000018049	MSTRG.9140	CCDC136
chr18	20284785	20836955	Oleic acid content QTL (23105)	ENSSSCT00000018049	MSTRG.9140	CCDC136
chr18	20284785	20836955	Linoleic acid content QTL (23106)	ENSSSCT00000018049	MSTRG.9140	CCDC136
chr18	20284785	20836955	Eicosadienoic acid content QTL (23107)	ENSSSCT00000018049	MSTRG.9140	CCDC136
chr18	20284785	20836955	Monounsaturated fatty acid content QTL (23108)	ENSSSCT00000018049	MSTRG.9140	CCDC136
chr18	20284785	20836955	Polyunsaturated fatty acid content QTL (23109)	ENSSSCT00000018049	MSTRG.9140	CCDC136
chr18	20284785	20836955	Average daily gain QTL (18523)	ENSSSCT00000018049	MSTRG.9140	CCDC136
chr18	46528249	47658029	Salmonella count in spleen QTL (11590)	ENSSSCT00000018168	MSTRG.9300	CHN2
chr18	46528249	47658029	Cooking loss QTL (222)	ENSSSCT00000018168	MSTRG.9300	CHN2
chr18	46528249	47658029	pH 24 hr post-mortem (loin) QTL (229)	ENSSSCT00000018168	MSTRG.9300	CHN2
chr18	46528249	47658029	hematocrit QTL (5423)	ENSSSCT00000018168	MSTRG.9300	CHN2
chr18	49267753	50115511	Thoracic vertebra number QTL (64675)	ENSSSCT00000018173	MSTRG.9316	ENSSSCG00000016692

## Sheet: Supplementary Table S6
Supplementary Material Comprehensive analysis of lncRNAs and circRNAs reflects the metabolic specialization in oxidative and glycolytic skeletal muscles Linyuan Shen, Qianzi Tang, Guoqing Tang, Yanzhi Jiang, Mingzhou Li, Lei Chen, Lin Bai, Surong Shuai, Jinyong Wang, Xuewei Li, Kun Liao, Shunhua Zhang, & Li Zhu
Supplementary Table S6. Differentially expressed lncRNAs enriched in QTL region
chromosome No.	Start	End	QTL traits	Ensembl ID	t_name	gene_name
chrX	9155410	9211307	Neck weight QTL (6462)	MSTRG.19239.1	MSTRG.19239	ARHGAP6
chrX	8602023	9323102	Abdominal fat weight QTL (266)	MSTRG.19239.1	MSTRG.19239	ARHGAP6
chr1	158539527	159515804	Days to 110 kg QTL (139162)	MSTRG.1066.1	MSTRG.1066	KLF13
chr1	22453227	24357399	Daily feed intake QTL (66267)	MSTRG.157.1	MSTRG.157	.
chr1	24906797	25770594	Feed conversion ratio QTL (29553)	MSTRG.188.1	MSTRG.188	.
chr1	24906797	25770594	Mean platelet volume QTL (107292)	MSTRG.188.1	MSTRG.188	.
chr1	11255655	11439337	Drip loss QTL (7991)	MSTRG.73.1	MSTRG.73	.
chr1	11255655	11439337	Drip loss QTL (8041)	MSTRG.73.1	MSTRG.73	.
chr1	11255655	11439337	Drip loss QTL (8084)	MSTRG.73.1	MSTRG.73	.
chr1	11255655	11439337	Drip loss QTL (8263)	MSTRG.73.1	MSTRG.73	.
chr1	11255655	11439337	Drip loss QTL (8388)	MSTRG.73.1	MSTRG.73	.
chr1	11255655	11439337	Drip loss QTL (8468)	MSTRG.73.1	MSTRG.73	.
chr1	11255655	11439337	Drip loss QTL (8620)	MSTRG.73.1	MSTRG.73	.
chr1	43699076	44640013	Teat number QTL (126635)	MSTRG.297.1	MSTRG.297	.
chr1	49839818	50616382	Litter birth interval QTL (57514)	MSTRG.334.1	MSTRG.334	.
chr1	80654093	80772877	Total number born alive QTL (18070)	MSTRG.471.1	MSTRG.471	.
chr1	86318011	87205715	Lumbar vertebra number QTL (64698)	MSTRG.544.1	MSTRG.544	.
chr1	104202529	104409268	mummified pigs QTL (18239)	MSTRG.614.1	MSTRG.614	.
chr1	80640702	82217873	Drip loss QTL (8235)	MSTRG.471.1	MSTRG.471	.
chr1	80640702	82217873	Drip loss QTL (8420)	MSTRG.471.1	MSTRG.471	.
chr1	80640702	82217873	Drip loss QTL (8433)	MSTRG.471.1	MSTRG.471	.
chr1	80640702	82217873	Drip loss QTL (8449)	MSTRG.471.1	MSTRG.471	.
chr1	80640702	82217873	Drip loss QTL (7940)	MSTRG.471.1	MSTRG.471	.
chr1	80640702	82217873	Drip loss QTL (7958)	MSTRG.471.1	MSTRG.471	.
chr1	80640702	82217873	Drip loss QTL (7959)	MSTRG.471.1	MSTRG.471	.
chr1	80640702	82217873	Drip loss QTL (8007)	MSTRG.471.1	MSTRG.471	.
chr1	83049519	84289143	Front leg conformation QTL (8702)	MSTRG.495.1	MSTRG.495	ENSSSCG00000004386
chr1	83526079	84509050	45 min-24 h pH decline QTL (21558)	MSTRG.495.1	MSTRG.495	ENSSSCG00000004386
chr1	85925565	87231583	Drip loss QTL (7740)	MSTRG.544.1	MSTRG.544	.
chr1	85925565	87231583	Drip loss QTL (7810)	MSTRG.544.1	MSTRG.544	.
chr1	85925565	87231583	Drip loss QTL (7817)	MSTRG.544.1	MSTRG.544	.
chr1	85925565	87231583	Drip loss QTL (7923)	MSTRG.544.1	MSTRG.544	.
chr1	85925565	87231583	Drip loss QTL (8101)	MSTRG.544.1	MSTRG.544	.
chr1	85925565	87231583	Drip loss QTL (8136)	MSTRG.544.1	MSTRG.544	.
chr1	85925565	87231583	Drip loss QTL (8155)	MSTRG.544.1	MSTRG.544	.
chr1	85925565	87231583	Drip loss QTL (8212)	MSTRG.544.1	MSTRG.544	.
chr1	85925565	87231583	Drip loss QTL (8240)	MSTRG.544.1	MSTRG.544	.
chr1	85925565	87231583	Drip loss QTL (8317)	MSTRG.544.1	MSTRG.544	.
chr1	85925565	87231583	Drip loss QTL (8329)	MSTRG.544.1	MSTRG.544	.
chr1	85925565	87231583	Drip loss QTL (8331)	MSTRG.544.1	MSTRG.544	.
chr1	85925565	87231583	Drip loss QTL (8393)	MSTRG.544.1	MSTRG.544	.
chr1	85925565	87231583	Drip loss QTL (8438)	MSTRG.544.1	MSTRG.544	.
chr1	85925565	87231583	Drip loss QTL (8491)	MSTRG.544.1	MSTRG.544	.
chr1	85925565	87231583	Drip loss QTL (8533)	MSTRG.544.1	MSTRG.544	.
chr1	85925565	87231583	Drip loss QTL (8551)	MSTRG.544.1	MSTRG.544	.
chr1	85925565	87231583	Drip loss QTL (8592)	MSTRG.544.1	MSTRG.544	.
chr1	89705531	90705206	Meat color-L QTL (231)	MSTRG.551.1	MSTRG.551	.
chr1	122213853	122463450	Palmitic acid content QTL (32064)	MSTRG.776.1	MSTRG.776	.
chr1	106685229	107060272	HDL/LDL ratio QTL (7710)	MSTRG.631.1	MSTRG.631	.
chr1	125272056	125419284	mummified pigs QTL (18272)	MSTRG.816.1	MSTRG.816	.
chr1	114609239	114907486	Drip loss QTL (7831)	MSTRG.667.1	MSTRG.667	.
chr1	114609239	114907486	Drip loss QTL (7842)	MSTRG.667.1	MSTRG.667	.
chr1	114609239	114907486	Drip loss QTL (7903)	MSTRG.667.1	MSTRG.667	.
chr1	114609239	114907486	Drip loss QTL (7906)	MSTRG.667.1	MSTRG.667	.
chr1	114609239	114907486	Drip loss QTL (8204)	MSTRG.667.1	MSTRG.667	.
chr1	114609239	114907486	Drip loss QTL (8249)	MSTRG.667.1	MSTRG.667	.
chr1	114609239	114907486	Drip loss QTL (8251)	MSTRG.667.1	MSTRG.667	.
chr1	114609239	114907486	Drip loss QTL (8284)	MSTRG.667.1	MSTRG.667	.
chr1	114609239	114907486	Drip loss QTL (8336)	MSTRG.667.1	MSTRG.667	.
chr1	114609239	114907486	Drip loss QTL (8347)	MSTRG.667.1	MSTRG.667	.
chr1	114609239	114907486	Drip loss QTL (8377)	MSTRG.667.1	MSTRG.667	.
chr1	114609239	114907486	Drip loss QTL (8381)	MSTRG.667.1	MSTRG.667	.
chr1	114609239	114907486	Drip loss QTL (8556)	MSTRG.667.1	MSTRG.667	.
chr1	153231903	154101708	Testicular weight QTL (6524)	MSTRG.1037.1	MSTRG.1037	TTC23
chr1	153998360	154267630	Drip loss QTL (7824)	MSTRG.1037.1	MSTRG.1037	TTC23
chr1	153998360	154267630	Drip loss QTL (7875)	MSTRG.1037.1	MSTRG.1037	TTC23
chr1	153998360	154267630	Drip loss QTL (7976)	MSTRG.1037.1	MSTRG.1037	TTC23
chr1	153998360	154267630	Drip loss QTL (8103)	MSTRG.1037.1	MSTRG.1037	TTC23
chr1	153998360	154267630	Drip loss QTL (8608)	MSTRG.1037.1	MSTRG.1037	TTC23
chr1	153998360	154267630	Drip loss QTL (8175)	MSTRG.1037.1	MSTRG.1037	TTC23
chr1	153998360	154267630	Drip loss QTL (8226)	MSTRG.1037.1	MSTRG.1037	TTC23
chr1	153998360	154267630	Drip loss QTL (8245)	MSTRG.1037.1	MSTRG.1037	TTC23
chr1	153998360	154267630	Drip loss QTL (8256)	MSTRG.1037.1	MSTRG.1037	TTC23
chr1	153998360	154267630	Drip loss QTL (8332)	MSTRG.1037.1	MSTRG.1037	TTC23
chr1	153998360	154267630	Drip loss QTL (8334)	MSTRG.1037.1	MSTRG.1037	TTC23
chr1	153998360	154267630	Drip loss QTL (8378)	MSTRG.1037.1	MSTRG.1037	TTC23
chr1	153998360	154267630	Drip loss QTL (8390)	MSTRG.1037.1	MSTRG.1037	TTC23
chr1	153998360	154267630	Drip loss QTL (8424)	MSTRG.1037.1	MSTRG.1037	TTC23
chr1	153998360	154267630	Drip loss QTL (8455)	MSTRG.1037.1	MSTRG.1037	TTC23
chr1	153998360	154267630	Drip loss QTL (8547)	MSTRG.1037.1	MSTRG.1037	TTC23
chr1	151885969	152593247	Daily feed intake QTL (29545)	MSTRG.1031.1	MSTRG.1031	ZNF770
chr1	151885969	152593247	Average daily gain QTL (29534)	MSTRG.1031.1	MSTRG.1031	ZNF770
chr1	158539527	159486739	Daily feed intake QTL (22205)	MSTRG.1066.1	MSTRG.1066	KLF13
chr1	158539527	159486739	Daily feed intake QTL (22209)	MSTRG.1066.1	MSTRG.1066	KLF13
chr1	158539527	159486739	Daily feed intake QTL (22210)	MSTRG.1066.1	MSTRG.1066	KLF13
chr1	158539527	159486739	Daily feed intake QTL (22211)	MSTRG.1066.1	MSTRG.1066	KLF13
chr1	158539527	159486739	Average daily gain QTL (22224)	MSTRG.1066.1	MSTRG.1066	KLF13
chr1	158539527	159486739	Average daily gain QTL (22225)	MSTRG.1066.1	MSTRG.1066	KLF13
chr1	158539527	159486739	Average daily gain QTL (22226)	MSTRG.1066.1	MSTRG.1066	KLF13
chr1	158539527	159486739	Average daily gain QTL (22227)	MSTRG.1066.1	MSTRG.1066	KLF13
chr1	158539527	159486739	Average daily gain QTL (22228)	MSTRG.1066.1	MSTRG.1066	KLF13
chr1	158539527	159486739	Average daily gain QTL (22229)	MSTRG.1066.1	MSTRG.1066	KLF13
chr1	158539527	159515804	Daily feed intake QTL (135638)	MSTRG.1066.1	MSTRG.1066	KLF13
chr1	158539527	159515804	Time in feeder per day QTL (135648)	MSTRG.1066.1	MSTRG.1066	KLF13
chr1	158710092	160223900	Body weight QTL (66268)	MSTRG.1066.1	MSTRG.1066	KLF13
chr1	209340377	210687999	External fat on ham QTL (12716)	MSTRG.1363.1	MSTRG.1363	.
chr1	209340377	210687999	Adipocyte diameter QTL (12816)	MSTRG.1363.1	MSTRG.1363	.
chr1	209340377	210687999	Adipocyte diameter QTL (12819)	MSTRG.1363.1	MSTRG.1363	.
chr1	256248053	256921658	Drip loss QTL (8421)	MSTRG.1582.1	MSTRG.1582	.
chr1	256248053	256921658	Drip loss QTL (8058)	MSTRG.1582.1	MSTRG.1582	.
chr1	257355232	257863571	Fat-cuts percentage QTL (12728)	MSTRG.1594.1	MSTRG.1594	.
chr1	231254950	231615656	Body weight (birth) QTL (22973)	MSTRG.1481.1	MSTRG.1481	.
chr1	255697492	256639537	Spinal curvature QTL (64678)	MSTRG.1582.1	MSTRG.1582	.
chr1	257450196	258177021	Teat number, difference between sides QTL (126625)	MSTRG.1594.1	MSTRG.1594	.
chr1	268985154	270081546	Number of visits to feeder per day QTL (135657)	MSTRG.1681.1	MSTRG.1681	.
chr2	2707301	3543155	Cooking loss QTL (6001)	MSTRG.9467.1	MSTRG.9467	.
chr2	3543155	4237581	Hemoglobin QTL (17929)	MSTRG.9507.1	MSTRG.9507	.
chr2	3543155	4237581	Hemoglobin QTL (17930)	MSTRG.9507.1	MSTRG.9507	.
chr2	3543155	4237581	Hemoglobin QTL (17931)	MSTRG.9507.1	MSTRG.9507	.
chr2	3543155	4237581	hematocrit QTL (17932)	MSTRG.9507.1	MSTRG.9507	.
chr2	3543155	4237581	hematocrit QTL (17933)	MSTRG.9507.1	MSTRG.9507	.
chr2	3543155	4237581	hematocrit QTL (17934)	MSTRG.9507.1	MSTRG.9507	.
chr2	3543155	4237581	Red cell distribution width QTL (17935)	MSTRG.9507.1	MSTRG.9507	.
chr2	3543155	4237581	Platelet count QTL (17936)	MSTRG.9507.1	MSTRG.9507	.
chr2	3543155	4237581	Platelet count QTL (17937)	MSTRG.9507.1	MSTRG.9507	.
chr2	3543155	4237581	White blood cell counts QTL (17938)	MSTRG.9507.1	MSTRG.9507	.
chr2	3543155	4237581	Immunoglobulin G level QTL (17939)	MSTRG.9507.1	MSTRG.9507	.
chr2	2594130	3344856	Number of stillborn QTL (18095)	MSTRG.9467.1	MSTRG.9467	.
chr2	3127441	3127481	Coping behavior QTL (124318)	MSTRG.9469.1	MSTRG.9469	.
chr2	3127441	3127481	Coping behavior QTL (124634)	MSTRG.9469.1	MSTRG.9469	.
chr2	3127441	3127481	Coping behavior QTL (124635)	MSTRG.9469.1	MSTRG.9469	.
chr2	3127441	3127481	Coping behavior QTL (124636)	MSTRG.9469.1	MSTRG.9469	.
chr2	3127441	3127481	Coping behavior QTL (124926)	MSTRG.9469.1	MSTRG.9469	.
chr2	5928281	6851449	Shear force at first peak QTL (119822)	MSTRG.9581.1	MSTRG.9581	.
chr2	5928281	6851449	Shear force at first peak QTL (119850)	MSTRG.9581.1	MSTRG.9581	.
chr2	5928281	6851449	Litter size QTL (120252)	MSTRG.9581.1	MSTRG.9581	.
chr2	7761691	8687039	Spinal curvature QTL (64679)	MSTRG.9642.1	MSTRG.9642	.
chr2	7152454	7677381	Percentage type I fibers QTL (7028)	MSTRG.9627.1	MSTRG.9627	.
chr2	43664058	45003832	Gestation length QTL (18140)	MSTRG.9886.1	MSTRG.9886	.
chr2	46014239	46627442	Gestation length QTL (18142)	MSTRG.9940.1	MSTRG.9940	ENSSSCG00000013384
chr2	59675576	60582816	Left teat number QTL (126702)	MSTRG.10077.1	MSTRG.10077	.
chr2	59675576	60582816	Teat number QTL (126707)	MSTRG.10077.1	MSTRG.10077	.
chr2	64683710	65666678	Loin muscle area QTL (22319)	MSTRG.10108.1	MSTRG.10108	.
chr2	26599668	27086164	pH 24 hr post-mortem (loin) QTL (21581)	MSTRG.9813.1	MSTRG.9813	TRAF6
chr2	26599668	27086164	Cooking loss QTL (21578)	MSTRG.9813.1	MSTRG.9813	TRAF6
chr2	26599668	27086164	Conductivity 24 hours postmortem (ham) QTL (21579)	MSTRG.9813.1	MSTRG.9813	TRAF6
chr2	26599668	27086164	pH 24 hr post mortem (ham) QTL (21580)	MSTRG.9813.1	MSTRG.9813	TRAF6
chr2	26637876	27135269	Average daily gain QTL (28218)	MSTRG.9813.1	MSTRG.9813	TRAF6
chr2	26637876	27135269	Ham weight QTL (28219)	MSTRG.9813.1	MSTRG.9813	TRAF6
chr2	85178690	85755769	Platelet distribution width QTL (6315)	MSTRG.10526.1	MSTRG.10526	HEXB
chr2	85178690	85755769	tenderness score QTL (7389)	MSTRG.10526.1	MSTRG.10526	HEXB
chr2	89755188	90321147	White blood cell counts QTL (6308)	MSTRG.10565.1	MSTRG.10565	.
chr2	89755188	90321147	Juiciness score QTL (5758)	MSTRG.10565.1	MSTRG.10565	.
chr2	91674331	92411104	Cholesterol level QTL (9554)	MSTRG.10597.1	MSTRG.10597	.
chr2	95157201	96901037	Juiciness score QTL (5757)	MSTRG.10636.1	MSTRG.10636	.
chr2	97375240	97873901	Litter size QTL (18185)	MSTRG.10639.1	MSTRG.10639	RASA1
chr2	136314572	136490581	Front leg conformation QTL (8708)	MSTRG.10785.1	MSTRG.10785	.
chr2	140049303	140226670	Shear force QTL (7402)	MSTRG.10812.1	MSTRG.10812	.
chr2	140070673	140252143	ADV antibody titer QTL (9659)	MSTRG.10812.1	MSTRG.10812	.
chr2	146660528	147400783	Teat number QTL (126630)	MSTRG.10906.1	MSTRG.10906	.
chr2	150981168	151035483	Japanese color scale QTL (6448)	MSTRG.10962.1	MSTRG.10962	.
chr3	119988261	120736327	PRRS viral load QTL (140334)	MSTRG.12403.1	MSTRG.12403	ENSSSCG00000008575
chr3	4151024	5887026	Thoracic vertebra number QTL (64705)	MSTRG.11082.1	MSTRG.11082	RADIL
chr3	16839270	17444820	Thoracolumbar vertebra number QTL (64706)	MSTRG.11294.1	MSTRG.11294	.
chr3	26258591	27369835	Thoracic vertebra number QTL (64709)	MSTRG.11443.1	MSTRG.11443	TMC5
chr3	62046830	62896028	White blood cell counts QTL (107334)	MSTRG.11911.1	MSTRG.11911	.
chr3	98140180	99363790	Daily feed intake QTL (9584)	MSTRG.12161.1	MSTRG.12161	FBXO11
chr3	98140180	99363790	Hemoglobin QTL (7220)	MSTRG.12161.1	MSTRG.12161	FBXO11
chr3	75721971	75722011	CD3-negative, CD8-negative leukocyte percentage QTL (128227)	MSTRG.11996.1	MSTRG.11996	.
chr3	76263920	77139052	Mean corpuscular hemoglobin content QTL (107259)	MSTRG.12017.1	MSTRG.12017	AAK1
chr3	76263920	77139052	Mean corpuscular hemoglobin concentration QTL (107268)	MSTRG.12017.1	MSTRG.12017	AAK1
chr3	121848983	122254014	Teat number QTL (543)	MSTRG.12437.1	MSTRG.12437	.
chr3	91651863	93146149	Front leg conformation QTL (126137)	MSTRG.12138.1	MSTRG.12138	.
chr3	107380736	108062003	mummified pigs QTL (18276)	MSTRG.12252.1	MSTRG.12252	ENSSSCG00000008481
chr3	119988261	120556045	Number of stillborn QTL (18126)	MSTRG.12403.1	MSTRG.12403	ENSSSCG00000008575
chr4	153752	1609470	Average daily gain QTL (2890)	MSTRG.12551.1	MSTRG.12551	ZNF7
chr4	153752	1609470	Average backfat thickness QTL (2909)	MSTRG.12551.1	MSTRG.12551	ZNF7
chr4	11745623	12657138	White blood cell counts QTL (107336)	MSTRG.12648.1	MSTRG.12648	.
chr4	11745623	12657138	Spinal curvature QTL (64711)	MSTRG.12648.1	MSTRG.12648	.
chr4	15671805	16196917	Spinal curvature QTL (64712)	MSTRG.12667.1	MSTRG.12667	.
chr4	15365124	16188176	Right teat number QTL (126641)	MSTRG.12667.1	MSTRG.12667	.
chr4	17041571	17178526	mummified pigs QTL (18298)	MSTRG.12694.1	MSTRG.12694	.
chr4	23186316	24201742	Teat number QTL (126647)	MSTRG.12751.1	MSTRG.12751	.
chr4	23186316	24201742	Left teat number QTL (126731)	MSTRG.12751.1	MSTRG.12751	.
chr4	10548798	10635538	Teat number QTL (6484)	MSTRG.12642.1	MSTRG.12642	.
chr4	17116792	17328758	Oleic acid content QTL (6396)	MSTRG.12694.1	MSTRG.12694	.
chr4	17116792	17328758	Monounsaturated fatty acid content QTL (6397)	MSTRG.12694.1	MSTRG.12694	.
chr4	21516165	22788317	Carcass weight (hot) QTL (8953)	MSTRG.12737.1	MSTRG.12737	.
chr4	21516165	22788317	Cervical vertebra length QTL (9013)	MSTRG.12737.1	MSTRG.12737	.
chr4	22390579	23524829	hematocrit QTL (7222)	MSTRG.12746.1	MSTRG.12746	.
chr4	23043610	23509503	Meat color score QTL (9059)	MSTRG.12746.1	MSTRG.12746	.
chr4	62565817	63027174	body length QTL (16954)	MSTRG.12908.1	MSTRG.12908	ZC2HC1A
chr4	67399289	67686972	Number of stillborn QTL (18098)	MSTRG.12919.1	MSTRG.12919	.
chr4	67224733	68417452	Linoleic acid content QTL (32114)	MSTRG.12919.1	MSTRG.12919	.
chr4	68085665	68190231	Corpus luteum number QTL (31849)	MSTRG.12937.1	MSTRG.12937	.
chr4	70118914	71146298	Cervical vertebra length QTL (9009)	MSTRG.12950.1	MSTRG.12950	.
chr4	70118914	71146298	Cervical vertebra length QTL (13312)	MSTRG.12950.1	MSTRG.12950	.
chr4	70118914	71146298	Cervical vertebra length QTL (13326)	MSTRG.12950.1	MSTRG.12950	.
chr4	70397659	70842334	Litter weight, total QTL (22942)	MSTRG.12950.1	MSTRG.12950	.
chr4	85032058	85347460	Biceps brachii weight QTL (8713)	MSTRG.13015.1	MSTRG.13015	.
chr4	85032058	85347460	9 hr-24 hr pH decline QTL (5894)	MSTRG.13015.1	MSTRG.13015	.
chr4	74168584	75331988	CIE-a* QTL (28050)	MSTRG.12978.1	MSTRG.12978	MTFR1
chr4	107790839	108846890	Double-bond index QTL (6389)	MSTRG.13337.1	MSTRG.13337	.
chr4	93440441	94185015	Time in feeder per day QTL (135652)	MSTRG.13097.1	MSTRG.13097	.
chr4	93440441	94185015	Average feeding rate QTL (135662)	MSTRG.13097.1	MSTRG.13097	.
chr4	130084929	130183506	pH 24 hr post-mortem (loin) QTL (4287)	MSTRG.13543.1	MSTRG.13543	.
chr4	130084929	130183506	Average daily ham weight gain QTL (4299)	MSTRG.13543.1	MSTRG.13543	.
chr4	129591313	130198664	CIE-a* QTL (4286)	MSTRG.13543.1	MSTRG.13543	.
chr4	130111541	130454745	Femur bone mineral density QTL (6509)	MSTRG.13543.1	MSTRG.13543	.
chr4	130111541	130454745	Body weight (birth) QTL (12062)	MSTRG.13543.1	MSTRG.13543	.
chr4	130111541	130454745	Body weight (3 weeks) QTL (12063)	MSTRG.13543.1	MSTRG.13543	.
chr4	130111541	130454745	body weight (10 weeks) QTL (12064)	MSTRG.13543.1	MSTRG.13543	.
chr4	130111541	130454745	Average daily gain QTL (12065)	MSTRG.13543.1	MSTRG.13543	.
chr4	130111541	130454745	Average daily gain QTL (12066)	MSTRG.13543.1	MSTRG.13543	.
chr4	130111541	130454745	Carcass weight (hot) QTL (12067)	MSTRG.13543.1	MSTRG.13543	.
chr4	130111541	130454745	Average backfat thickness QTL (12068)	MSTRG.13543.1	MSTRG.13543	.
chr4	130122431	130340238	Corpus luteum number QTL (8818)	MSTRG.13543.1	MSTRG.13543	.
chr4	137557884	137744543	pH 45 minutes post mortem QTL (18670)	MSTRG.13593.1	MSTRG.13593	.
chr5	6077968	6445237	pH 24 hr post-mortem (loin) QTL (5831)	MSTRG.13725.1	MSTRG.13725	.
chr5	6216591	6414862	Pseudorabies susceptibility QTL (305)	MSTRG.13725.1	MSTRG.13725	.
chr5	49606839	50358025	Red blood cell count QTL (107320)	MSTRG.14126.1	MSTRG.14126	.
chr5	66734388	67609513	Thoracolumbar vertebra number QTL (64718)	MSTRG.14269.1	MSTRG.14269	.
chr5	69737147	70537774	Spinal curvature QTL (64681)	MSTRG.14302.1	MSTRG.14302	WNK1
chr5	69737147	70537774	PRRSV susceptibility QTL (31802)	MSTRG.14302.1	MSTRG.14302	WNK1
chr5	80435703	81259094	Polyunsaturated fatty acid content QTL (106268)	MSTRG.14384.1	MSTRG.14384	.
chr5	97259676	98176209	Thoracic vertebra number QTL (64631)	MSTRG.14496.1	MSTRG.14496	ENSSSCG00000027898
chr6	72736675	73680862	PRRS viral load QTL (140322)	MSTRG.15543.1	MSTRG.15543	.
chr6	3738101	3985810	Litter weight, total QTL (22946)	MSTRG.14631.1	MSTRG.14631	.
chr6	8558162	8558202	Coping behavior QTL (124389)	MSTRG.14704.1	MSTRG.14704	.
chr6	8558162	8558202	Coping behavior QTL (124701)	MSTRG.14704.1	MSTRG.14704	.
chr6	8558162	8558202	Coping behavior QTL (124702)	MSTRG.14704.1	MSTRG.14704	.
chr6	8558162	8558202	Coping behavior QTL (124944)	MSTRG.14704.1	MSTRG.14704	.
chr6	8453515	8589435	Intramuscular fat content QTL (3879)	MSTRG.14704.1	MSTRG.14704	.
chr6	8575726	8580035	Spleen weight QTL (13293)	MSTRG.14704.1	MSTRG.14704	.
chr6	8529330	8687181	Fat weight (total) QTL (16909)	MSTRG.14704.1	MSTRG.14704	.
chr6	40636890	41250746	Intramuscular fat content QTL (29592)	MSTRG.14960.1	MSTRG.14960	.
chr6	73452132	73753725	Body weight (birth) QTL (22989)	MSTRG.15543.1	MSTRG.15543	.
chr6	81911516	82764529	androstenone, laboratory QTL (18649)	MSTRG.15693.1	MSTRG.15693	.
chr6	27571932	28101317	Body weight (slaughter) QTL (17341)	MSTRG.14860.1	MSTRG.14860	.
chr6	27571932	28101317	Body weight (slaughter) QTL (17342)	MSTRG.14860.1	MSTRG.14860	.
chr6	27571932	28101317	Drip loss QTL (17343)	MSTRG.14860.1	MSTRG.14860	.
chr6	27571932	28101317	Intramuscular fat content QTL (17344)	MSTRG.14860.1	MSTRG.14860	.
chr6	27571932	28101317	Intramuscular fat content QTL (17345)	MSTRG.14860.1	MSTRG.14860	.
chr6	27571932	28101317	Saturated fatty acid content QTL (17346)	MSTRG.14860.1	MSTRG.14860	.
chr6	27571932	28101317	Monounsaturated fatty acid content QTL (17347)	MSTRG.14860.1	MSTRG.14860	.
chr6	27571932	28101317	Monounsaturated fatty acid content QTL (17348)	MSTRG.14860.1	MSTRG.14860	.
chr6	27571932	28101317	Polyunsaturated fatty acid content QTL (17349)	MSTRG.14860.1	MSTRG.14860	.
chr6	27571932	28101317	Unsaturated fatty acid content QTL (17350)	MSTRG.14860.1	MSTRG.14860	.
chr6	27571932	28101317	Monounsaturated fatty acid to saturated fatty acid ratio QTL (17351)	MSTRG.14860.1	MSTRG.14860	.
chr6	27571932	28101317	Polyunsaturated fatty acid to saturated fatty acid ratio QTL (17352)	MSTRG.14860.1	MSTRG.14860	.
chr6	27571932	28101317	Omega-6 fatty acid content QTL (17353)	MSTRG.14860.1	MSTRG.14860	.
chr6	27571932	28101317	Lean meat percentage QTL (18524)	MSTRG.14860.1	MSTRG.14860	.
chr6	87315554	88255250	Thoracic vertebra number QTL (64632)	MSTRG.15790.1	MSTRG.15790	MACF1
chr6	28440995	29139573	Carcass temperature (45 minutes post-mortem) QTL (5850)	MSTRG.14865.1	MSTRG.14865	.
chr6	110144694	110919129	Thoracolumbar vertebra number QTL (64640)	MSTRG.15929.1	MSTRG.15929	.
chr6	110144694	110919129	Thoracic vertebra number QTL (64695)	MSTRG.15929.1	MSTRG.15929	.
chr6	110382402	111230194	Number of stillborn QTL (18119)	MSTRG.15929.1	MSTRG.15929	.
chr6	112192749	113096377	Spinal curvature QTL (64684)	MSTRG.15959.1	MSTRG.15959	.
chr6	112192749	113096377	Thoracolumbar vertebra number QTL (64727)	MSTRG.15959.1	MSTRG.15959	.
chr6	112192749	113096377	Number of visits to feeder per day QTL (135658)	MSTRG.15959.1	MSTRG.15959	.
chr6	69156101	70162752	backfat at mid-back QTL (16952)	MSTRG.15493.1	MSTRG.15493	.
chr6	73270566	73656805	Body weight QTL (7541)	MSTRG.15543.1	MSTRG.15543	.
chr6	73270566	73656805	Body weight (21 weeks) QTL (7554)	MSTRG.15543.1	MSTRG.15543	.
chr6	73270566	73656805	Average backfat thickness QTL (7555)	MSTRG.15543.1	MSTRG.15543	.
chr6	96638517	97180581	mummified pigs QTL (4570)	MSTRG.15871.1	MSTRG.15871	.
chr6	135728201	136940998	Lean meat weight QTL (758)	MSTRG.16075.1	MSTRG.16075	.
chr7	106478665	107481360	PRRSV susceptibility QTL (140345)	MSTRG.17301.1	MSTRG.17301	.
chr7	30342161	31267285	PRRSV susceptibility QTL (140359)	MSTRG.16603.1	MSTRG.16603	.
chr7	7932033	9362752	Daily feed intake QTL (66256)	MSTRG.16347.1	MSTRG.16347	.
chr7	17048316	18023810	Number of stillborn QTL (57534)	MSTRG.16434.1	MSTRG.16434	.
chr7	26466946	27562670	Loin muscle area QTL (22300)	MSTRG.16509.1	MSTRG.16509	SLA-11
chr7	26466946	27562670	Loin muscle area QTL (22301)	MSTRG.16509.1	MSTRG.16509	SLA-11
chr7	26466946	27562670	Loin muscle area QTL (22302)	MSTRG.16509.1	MSTRG.16509	SLA-11
chr7	26466946	27562670	Loin muscle area QTL (22303)	MSTRG.16509.1	MSTRG.16509	SLA-11
chr7	26466946	27562670	Loin muscle area QTL (22304)	MSTRG.16509.1	MSTRG.16509	SLA-11
chr7	26466946	27562670	Loin muscle area QTL (22305)	MSTRG.16509.1	MSTRG.16509	SLA-11
chr7	26466946	27562670	Loin muscle area QTL (22306)	MSTRG.16509.1	MSTRG.16509	SLA-11
chr7	26466946	27562670	Loin muscle area QTL (22307)	MSTRG.16509.1	MSTRG.16509	SLA-11
chr7	26466946	27562670	Loin muscle area QTL (22308)	MSTRG.16509.1	MSTRG.16509	SLA-11
chr7	26466946	27562670	Thoracolumbar vertebra number QTL (64731)	MSTRG.16509.1	MSTRG.16509	SLA-11
chr7	17723029	19037355	Leaf fat weight QTL (18055)	MSTRG.16434.1	MSTRG.16434	.
chr7	17723029	19037355	Backfat at rump QTL (18056)	MSTRG.16434.1	MSTRG.16434	.
chr7	17723029	19037355	Average backfat thickness QTL (18058)	MSTRG.16434.1	MSTRG.16434	.
chr7	30095798	31763707	Conformation score QTL (126146)	MSTRG.16603.1	MSTRG.16603	.
chr7	17723029	19037355	Intestinal fat percentage QTL (18057)	MSTRG.16434.1	MSTRG.16434	.
chr7	11625414	12337141	Carcass weight (hot) QTL (16868)	MSTRG.16366.1	MSTRG.16366	.
chr7	34873561	35682343	Mean corpuscular hemoglobin concentration QTL (107270)	MSTRG.16654.1	MSTRG.16654	.
chr7	43174124	43351432	Lifetime total number of offspring QTL (15983)	MSTRG.16753.1	MSTRG.16753	.
chr7	43174124	43351432	Lifetime number of offspring born alive QTL (15984)	MSTRG.16753.1	MSTRG.16753	.
chr7	26787740	27584180	Average chain length QTL (6408)	MSTRG.16523.1	MSTRG.16523	NRM
chr7	26787740	27584180	Oleic acid content QTL (6420)	MSTRG.16523.1	MSTRG.16523	NRM
chr7	26787740	27584180	Eicosadienoic acid content QTL (6421)	MSTRG.16523.1	MSTRG.16523	NRM
chr7	26787740	27584180	Polyunsaturated fatty acid content QTL (6422)	MSTRG.16523.1	MSTRG.16523	NRM
chr7	26787740	27584180	Monounsaturated fatty acid content QTL (6423)	MSTRG.16523.1	MSTRG.16523	NRM
chr7	26787740	27584180	Polyunsaturated fatty acid to saturated fatty acid ratio QTL (6424)	MSTRG.16523.1	MSTRG.16523	NRM
chr7	43160389	44594910	Backfat at rump QTL (21247)	MSTRG.16753.1	MSTRG.16753	.
chr7	30863798	30938095	Half carcass weight QTL (13261)	MSTRG.16603.1	MSTRG.16603	.
chr7	30863798	30938095	Liver weight QTL (13269)	MSTRG.16603.1	MSTRG.16603	.
chr7	30863798	30938095	Heart weight QTL (13277)	MSTRG.16603.1	MSTRG.16603	.
chr7	30863798	30938095	Head weight QTL (13284)	MSTRG.16603.1	MSTRG.16603	.
chr7	30863798	30938095	Kidney weight QTL (13303)	MSTRG.16603.1	MSTRG.16603	.
chr7	30863798	30938095	Cervical vertebra length QTL (13307)	MSTRG.16603.1	MSTRG.16603	.
chr7	30863798	30938095	Cervical vertebra length QTL (13340)	MSTRG.16603.1	MSTRG.16603	.
chr7	30863798	30938095	Cervical vertebra length QTL (13346)	MSTRG.16603.1	MSTRG.16603	.
chr7	30863798	30938095	Carcass length QTL (13366)	MSTRG.16603.1	MSTRG.16603	.
chr7	30863798	30938095	Carcass length QTL (13378)	MSTRG.16603.1	MSTRG.16603	.
chr7	30863798	30938095	Carcass weight (hot) QTL (8955)	MSTRG.16603.1	MSTRG.16603	.
chr7	30863798	30938095	Heart weight QTL (8965)	MSTRG.16603.1	MSTRG.16603	.
chr7	30863798	30938095	Head weight QTL (8969)	MSTRG.16603.1	MSTRG.16603	.
chr7	30863798	30938095	Liver weight QTL (8973)	MSTRG.16603.1	MSTRG.16603	.
chr7	30863798	30938095	Carcass length QTL (8984)	MSTRG.16603.1	MSTRG.16603	.
chr7	30863798	30938095	Carcass length QTL (8991)	MSTRG.16603.1	MSTRG.16603	.
chr7	30863798	30938095	Cervical vertebra length QTL (8998)	MSTRG.16603.1	MSTRG.16603	.
chr7	30863798	30938095	Cervical vertebra length QTL (9020)	MSTRG.16603.1	MSTRG.16603	.
chr7	30863798	30938095	Cervical vertebra length QTL (9024)	MSTRG.16603.1	MSTRG.16603	.
chr7	30863798	30938095	CIE-L* QTL (9074)	MSTRG.16603.1	MSTRG.16603	.
chr7	30938095	31148304	Adipocyte area QTL (9103)	MSTRG.16605.1	MSTRG.16605	ENSSSCG00000001484
chr7	30938095	31148304	Adipocyte perimeter QTL (9104)	MSTRG.16605.1	MSTRG.16605	ENSSSCG00000001484
chr7	47526194	48454156	Spinal curvature QTL (64734)	MSTRG.16819.1	MSTRG.16819	.
chr7	37026269	37551702	Backfat at rump QTL (734)	MSTRG.16693.1	MSTRG.16693	.
chr7	37026269	37551702	backfat at last rib QTL (9900)	MSTRG.16693.1	MSTRG.16693	.
chr7	37026269	37551702	Average backfat thickness QTL (7337)	MSTRG.16693.1	MSTRG.16693	.
chr7	37026269	37551702	Backfat at rump QTL (7338)	MSTRG.16693.1	MSTRG.16693	.
chr7	37026269	37551702	backfat at last rib QTL (7339)	MSTRG.16693.1	MSTRG.16693	.
chr7	37026269	37551702	Shoulder subcutaneous fat thickness QTL (7344)	MSTRG.16693.1	MSTRG.16693	.
chr7	37026269	37551702	PH for Longissmus dorsi QTL (7350)	MSTRG.16693.1	MSTRG.16693	.
chr7	36511027	37778698	Biceps brachii length QTL (8719)	MSTRG.16693.1	MSTRG.16693	.
chr7	36511027	37778698	Gait score (front) QTL (8722)	MSTRG.16693.1	MSTRG.16693	.
chr7	36511027	37778698	Polyunsaturated fatty acid to saturated fatty acid ratio QTL (6411)	MSTRG.16693.1	MSTRG.16693	.
chr7	36511027	37778698	Linoleic acid content QTL (6427)	MSTRG.16693.1	MSTRG.16693	.
chr7	48218972	48971742	Scrotal/inguinal hernia QTL (55892)	MSTRG.16827.1	MSTRG.16827	ADGRF5
chr7	43077836	45019880	Head weight QTL (436)	MSTRG.16753.1	MSTRG.16753	.
chr7	42558686	43900557	Segmented neutrophil number QTL (6312)	MSTRG.16753.1	MSTRG.16753	.
chr7	57625160	58487996	Red blood cell count QTL (6544)	MSTRG.16882.1	MSTRG.16882	.
chr7	63372652	64962096	Adipocyte diameter QTL (12830)	MSTRG.16972.1	MSTRG.16972	.
chr7	63372652	64962096	Adipocyte diameter QTL (12839)	MSTRG.16972.1	MSTRG.16972	.
chr7	63930131	64666998	Eicosadienoic acid content QTL (6417)	MSTRG.16972.1	MSTRG.16972	.
chr7	63930131	64666998	Conductivity 45 minutes post-mortem QTL (21650)	MSTRG.16972.1	MSTRG.16972	.
chr7	63930131	64666998	Meat color OPTO QTL (21651)	MSTRG.16972.1	MSTRG.16972	.
chr7	63372652	64962096	Adipocyte diameter QTL (12808)	MSTRG.16972.1	MSTRG.16972	.
chr7	64026469	65084420	Thoracic vertebra number QTL (64735)	MSTRG.16972.1	MSTRG.16972	.
chr7	95150774	96164934	backfat at last rib QTL (7319)	MSTRG.17153.1	MSTRG.17153	FUT8
chr7	95150774	96164934	Shoulder subcutaneous fat thickness QTL (2791)	MSTRG.17153.1	MSTRG.17153	FUT8
chr7	95378707	96454921	Half carcass weight QTL (13262)	MSTRG.17153.1	MSTRG.17153	FUT8
chr7	99225754	101176460	Loin muscle area QTL (16928)	MSTRG.17190.1	MSTRG.17190	SUSD6
chr7	97116624	98645440	Thoracic vertebra number QTL (21307)	MSTRG.17163.1	MSTRG.17163	.
chr7	94775707	96178095	Spinal curvature QTL (64736)	MSTRG.17153.1	MSTRG.17153	FUT8
chr7	97126583	97652632	Conformation score QTL (126133)	MSTRG.17163.1	MSTRG.17163	.
chr7	97247184	98155866	Lumbar vertebra number QTL (64644)	MSTRG.17163.1	MSTRG.17163	.
chr7	100276780	100276820	Carcass length QTL (95684)	MSTRG.17198.1	MSTRG.17198	.
chr7	100276780	100276820	Thoracic vertebra number QTL (95688)	MSTRG.17198.1	MSTRG.17198	.
chr7	105778796	106422660	Average backfat thickness QTL (22284)	MSTRG.17280.1	MSTRG.17280	.
chr7	106478665	107481360	Thoracolumbar vertebra number QTL (64737)	MSTRG.17301.1	MSTRG.17301	.
chr7	38449228	38449268	Average daily gain QTL (19392)	MSTRG.16707.1	MSTRG.16707	.
chr8	2245405	3400079	Gait score (hind) QTL (8942)	MSTRG.17514.1	MSTRG.17514	.
chr8	2652748	4637737	Meat color OPTO QTL (18712)	MSTRG.17514.1	MSTRG.17514	.
chr8	11481050	11585865	Corpus luteum number QTL (31870)	MSTRG.17545.1	MSTRG.17545	LDB2
chr8	18771614	19629966	Teat number, difference between sides QTL (126587)	MSTRG.17563.1	MSTRG.17563	.
chr8	18771614	19629966	Right teat number QTL (126663)	MSTRG.17563.1	MSTRG.17563	.
chr8	31365626	32370687	Body weight (weaning) QTL (29608)	MSTRG.17602.1	MSTRG.17602	.
chr8	31365626	32370687	Average backfat thickness QTL (29568)	MSTRG.17602.1	MSTRG.17602	.
chr8	32086489	33340518	Teat number QTL (37448)	MSTRG.17615.1	MSTRG.17615	.
chr8	32410753	33340518	Average backfat thickness QTL (29569)	MSTRG.17615.1	MSTRG.17615	.
chr8	33156671	34749921	Cryptorchidism QTL (55872)	MSTRG.17637.1	MSTRG.17637	ENSSSCG00000008799
chr8	33455928	34315426	Average backfat thickness QTL (29570)	MSTRG.17637.1	MSTRG.17637	ENSSSCG00000008799
chr8	18349963	19749801	Gestation length QTL (21838)	MSTRG.17562.1	MSTRG.17562	.
chr8	18378117	18711843	Biceps brachii length QTL (8727)	MSTRG.17562.1	MSTRG.17562	.
chr8	20793090	21469793	Scrotal/inguinal hernia QTL (8776)	MSTRG.17588.1	MSTRG.17588	.
chr8	75675520	77395393	Corpus luteum number QTL (643)	MSTRG.17793.1	MSTRG.17793	.
chr8	75675520	77395393	Small intestine length QTL (255)	MSTRG.17793.1	MSTRG.17793	.
chr8	124028561	124170166	pH for Semimembranosus QTL (5871)	MSTRG.18053.1	MSTRG.18053	.
chr8	128204671	129329231	Number of stillborn QTL (8842)	MSTRG.18100.1	MSTRG.18100	ENSSSCG00000009172
chr8	77435813	77807904	Right teat number QTL (126649)	MSTRG.17797.1	MSTRG.17797	.
chr8	134378238	134510740	CIE-a* QTL (12680)	MSTRG.18140.1	MSTRG.18140	PDLIM5
chr8	89742722	90435181	Teat number QTL (126636)	MSTRG.17871.1	MSTRG.17871	.
chr8	89742722	90435181	Teat number, difference between sides QTL (126737)	MSTRG.17871.1	MSTRG.17871	.
chr8	108165410	108957054	Loin muscle depth QTL (29584)	MSTRG.17961.1	MSTRG.17961	.
chr8	134140366	134615327	Body weight (birth) QTL (22993)	MSTRG.18140.1	MSTRG.18140	PDLIM5
chr9	3330061	3585628	Gestation length QTL (18149)	MSTRG.18247.1	MSTRG.18247	.
chr9	3330061	4377887	backfat between last rib and first lumbar QTL (95689)	MSTRG.18247.1	MSTRG.18247	.
chr9	3330061	4377887	Loin muscle area QTL (95690)	MSTRG.18247.1	MSTRG.18247	.
chr9	3330061	4377887	Total number born alive QTL (95478)	MSTRG.18247.1	MSTRG.18247	.
chr9	12737810	13651836	Lumbar vertebra number QTL (64648)	MSTRG.18371.1	MSTRG.18371	.
chr9	10346986	10477734	Backfat between 6th and 7th ribs QTL (18538)	MSTRG.18350.1	MSTRG.18350	NEU3
chr9	109998027	110903382	Lumbar vertebra number QTL (64649)	MSTRG.18919.1	MSTRG.18919	.
chr9	112756472	113310414	Red cell distribution width QTL (107327)	MSTRG.18924.1	MSTRG.18924	.
chr9	112756472	113189447	Lumbar vertebra number QTL (64650)	MSTRG.18924.1	MSTRG.18924	.
chr9	115554264	116346608	Feed conversion ratio QTL (135633)	MSTRG.18944.1	MSTRG.18944	.
chr9	116369954	117244104	Daily feed intake QTL (135646)	MSTRG.18963.1	MSTRG.18963	.
chr9	116369954	117244104	Body weight (weaning) QTL (29611)	MSTRG.18963.1	MSTRG.18963	.
chr9	133800677	134289092	Daily feed intake QTL (66260)	MSTRG.19071.1	MSTRG.19071	.
chr9	133809598	134698383	CIE-b* QTL (95255)	MSTRG.19071.1	MSTRG.19071	.
chr9	136517022	137242712	Feed conversion ratio QTL (29558)	MSTRG.19087.1	MSTRG.19087	.
chr9	136897050	137174215	Litter size QTL (18229)	MSTRG.19087.1	MSTRG.19087	.
chr10	7957412	8912512	Thoracic vertebra number QTL (64756)	MSTRG.2111.1	MSTRG.2111	.
chr10	8979717	9882831	Lymphocyte number QTL (107250)	MSTRG.2132.1	MSTRG.2132	.
chr10	15063537	16759619	Corpus luteum number QTL (31880)	MSTRG.2199.1	MSTRG.2199	.
chr10	13967317	15204537	Feed intake QTL (5164)	MSTRG.2182.1	MSTRG.2182	.
chr10	27748495	28928413	Mean corpuscular hemoglobin content QTL (107261)	MSTRG.2279.1	MSTRG.2279	.
chr10	27748495	28928413	Mean corpuscular volume QTL (107285)	MSTRG.2279.1	MSTRG.2279	.
chr10	61209673	62778258	Average daily gain QTL (280)	MSTRG.2568.1	MSTRG.2568	.
chr10	66568767	67350064	Daily feed intake QTL (29549)	MSTRG.2610.1	MSTRG.2610	.
chr11	8285934	10024160	Marbling QTL (4314)	MSTRG.2784.1	MSTRG.2784	.
chr11	8285934	10024160	Marbling QTL (4315)	MSTRG.2784.1	MSTRG.2784	.
chr12	26018442	26829227	PRRS viral load QTL (140328)	MSTRG.3546.1	MSTRG.3546	.
chr12	44175963	45036586	PRRSV susceptibility QTL (140340)	MSTRG.3781.1	MSTRG.3781	.
chr12	22555416	24199377	Days to 110 kg QTL (139168)	MSTRG.3493.1	MSTRG.3493	.
chr12	13846528	15378872	Conformation score QTL (126135)	MSTRG.3309.1	MSTRG.3309	PITPNC1
chr12	13422372	14889246	Myristic acid content QTL (15854)	MSTRG.3295.1	MSTRG.3295	.
chr12	13360713	13444374	cis-11-Eicosenoic acid content QTL (7681)	MSTRG.3293.1	MSTRG.3293	.
chr12	18313170	19361894	Palmitic acid content QTL (32089)	MSTRG.3386.1	MSTRG.3386	.
chr12	18959340	19539465	Thoracic vertebra number QTL (64653)	MSTRG.3386.1	MSTRG.3386	.
chr12	18959340	19539465	Lumbar vertebra number QTL (64654)	MSTRG.3386.1	MSTRG.3386	.
chr12	24132024	25024143	Thoracolumbar vertebra number QTL (64655)	MSTRG.3520.1	MSTRG.3520	CBX1
chr12	24132024	25024143	Saturated fatty acid content QTL (106286)	MSTRG.3520.1	MSTRG.3520	CBX1
chr12	24910414	26018442	Conformation score QTL (126125)	MSTRG.3538.1	MSTRG.3538	.
chr12	25354008	25640678	Conformation score QTL (126148)	MSTRG.3538.1	MSTRG.3538	.
chr12	26018442	26829227	Lumbar vertebra number QTL (64656)	MSTRG.3546.1	MSTRG.3546	.
chr12	26018442	26829227	Thoracolumbar vertebra number QTL (64657)	MSTRG.3546.1	MSTRG.3546	.
chr12	26018442	26829227	Teat number QTL (126709)	MSTRG.3546.1	MSTRG.3546	.
chr12	26873385	28062785	Thoracolumbar vertebra number QTL (64658)	MSTRG.3569.1	MSTRG.3569	ENSSSCG00000017559
chr12	26873385	28135340	Teat number, difference between sides QTL (126611)	MSTRG.3569.1	MSTRG.3569	ENSSSCG00000017559
chr12	24841130	25467955	Ovary weight QTL (18348)	MSTRG.3538.1	MSTRG.3538	.
chr12	46051249	46246087	Age at puberty QTL (4577)	MSTRG.3811.1	MSTRG.3811	.
chr12	39479581	40045665	Average daily gain QTL (22256)	MSTRG.3739.1	MSTRG.3739	.
chr12	50712041	52389776	Teat number QTL (66300)	MSTRG.3914.1	MSTRG.3914	.
chr13	11531663	12353210	Teat number, difference between sides QTL (126650)	MSTRG.4180.1	MSTRG.4180	.
chr13	11418175	12452249	Water holding capacity QTL (113)	MSTRG.4177.1	MSTRG.4177	.
chr13	11418175	12452249	pH 45 minutes post mortem QTL (18682)	MSTRG.4177.1	MSTRG.4177	.
chr13	11350812	11607714	Scrotal/inguinal hernia QTL (8779)	MSTRG.4177.1	MSTRG.4177	.
chr13	11350812	11607714	Average daily gain QTL (2900)	MSTRG.4177.1	MSTRG.4177	.
chr13	11350812	11607714	Average backfat thickness QTL (2922)	MSTRG.4177.1	MSTRG.4177	.
chr13	12727780	12896188	Meat color OPTO QTL (7641)	MSTRG.4216.1	MSTRG.4216	.
chr13	73766425	74266440	mummified pigs QTL (18283)	MSTRG.4788.1	MSTRG.4788	.
chr13	85099168	85949627	Total number born alive QTL (18080)	MSTRG.4936.1	MSTRG.4936	.
chr13	28534138	29989319	Stearic acid content QTL (17757)	MSTRG.4336.1	MSTRG.4336	.
chr13	45503089	47042919	Scrotal/inguinal hernia QTL (8782)	MSTRG.4594.1	MSTRG.4594	.
chr13	75268313	75683667	Scrotal/inguinal hernia QTL (8793)	MSTRG.4805.1	MSTRG.4805	SYN2
chr13	134485669	136048726	Cholesterol level QTL (7730)	MSTRG.5251.1	MSTRG.5251	.
chr13	142509345	143630911	Lung weight QTL (8659)	MSTRG.5296.1	MSTRG.5296	.
chr13	149728702	150396749	Umbilical hernia QTL (8765)	MSTRG.5366.1	MSTRG.5366	.
chr13	149728702	150396749	Scrotal/inguinal hernia QTL (8788)	MSTRG.5366.1	MSTRG.5366	.
chr13	154040253	155340351	Drip loss QTL (7378)	MSTRG.5374.1	MSTRG.5374	.
chr13	154040253	155340351	Intramuscular fat content QTL (7379)	MSTRG.5374.1	MSTRG.5374	.
chr13	206603148	208067604	Muscle moisture percentage QTL (710)	MSTRG.5573.1	MSTRG.5573	.
chr13	199970348	200241045	Gestation length QTL (18151)	MSTRG.5544.1	MSTRG.5544	.
chr13	207968131	208067604	Glucose-6-phosphate content QTL (5869)	MSTRG.5584.1	MSTRG.5584	.
chr13	205830917	207748429	Removal parity QTL (16000)	MSTRG.5573.1	MSTRG.5573	.
chr14	33082892	33894614	Backfat between 3rd and 4th last ribs QTL (139191)	MSTRG.5893.1	MSTRG.5893	RAD9B
chr14	4944726	6813656	Meat color OPTO QTL (18718)	MSTRG.5687.1	MSTRG.5687	XPO7
chr14	8338739	8440250	Double-bond index QTL (7448)	MSTRG.5717.1	MSTRG.5717	.
chr14	37452275	38518191	Total number born alive QTL (18087)	MSTRG.5928.1	MSTRG.5928	.
chr14	37579357	38444725	Teat number, difference between sides QTL (126705)	MSTRG.5928.1	MSTRG.5928	.
chr14	45153373	46148505	Thoracic vertebra number QTL (64770)	MSTRG.6011.1	MSTRG.6011	.
chr14	46122316	46951151	Thoracic vertebra number QTL (64660)	MSTRG.6015.1	MSTRG.6015	.
chr14	48203838	49631532	Linoleic acid content QTL (32129)	MSTRG.6028.1	MSTRG.6028	.
chr14	48685782	49552283	Teat number, difference between sides QTL (126665)	MSTRG.6028.1	MSTRG.6028	.
chr14	48685782	49552283	Right teat number QTL (126706)	MSTRG.6028.1	MSTRG.6028	.
chr14	71996220	73076159	Spinal curvature QTL (64773)	MSTRG.6296.1	MSTRG.6296	.
chr14	71996220	73076159	Thoracic vertebra number QTL (64774)	MSTRG.6296.1	MSTRG.6296	.
chr14	71996220	73076159	Lymphocyte number QTL (107252)	MSTRG.6296.1	MSTRG.6296	.
chr14	80502942	81316141	Loin muscle area QTL (22321)	MSTRG.6397.1	MSTRG.6397	.
chr14	80502942	81316141	Loin muscle area QTL (22322)	MSTRG.6397.1	MSTRG.6397	.
chr14	80502942	81316141	Right teat number QTL (126613)	MSTRG.6397.1	MSTRG.6397	.
chr14	82405173	82972002	Thoracic vertebra number QTL (64776)	MSTRG.6431.1	MSTRG.6431	.
chr14	83345531	84265414	Residual feed intake QTL (22172)	MSTRG.6447.1	MSTRG.6447	.
chr14	83345531	84265414	Residual feed intake QTL (22175)	MSTRG.6447.1	MSTRG.6447	.
chr14	83345531	84265414	Residual feed intake QTL (22176)	MSTRG.6447.1	MSTRG.6447	.
chr14	83345531	84265414	Residual feed intake QTL (22177)	MSTRG.6447.1	MSTRG.6447	.
chr14	83345531	84265414	Residual feed intake QTL (22178)	MSTRG.6447.1	MSTRG.6447	.
chr14	83345531	84265414	Residual feed intake QTL (22179)	MSTRG.6447.1	MSTRG.6447	.
chr14	83345531	84265414	Residual feed intake QTL (22180)	MSTRG.6447.1	MSTRG.6447	.
chr14	83345531	84265414	Residual feed intake QTL (22181)	MSTRG.6447.1	MSTRG.6447	.
chr14	83345531	84265414	Residual feed intake QTL (22182)	MSTRG.6447.1	MSTRG.6447	.
chr14	83345531	84265414	Residual feed intake QTL (22183)	MSTRG.6447.1	MSTRG.6447	.
chr14	83345531	84265414	Residual feed intake QTL (22184)	MSTRG.6447.1	MSTRG.6447	.
chr14	83345531	84265414	Residual feed intake QTL (22186)	MSTRG.6447.1	MSTRG.6447	.
chr14	83345531	84265414	Residual feed intake QTL (22187)	MSTRG.6447.1	MSTRG.6447	.
chr14	83345531	84265414	Residual feed intake QTL (22188)	MSTRG.6447.1	MSTRG.6447	.
chr14	83345531	84265414	Residual feed intake QTL (22189)	MSTRG.6447.1	MSTRG.6447	.
chr14	83345531	84265414	Residual feed intake QTL (22190)	MSTRG.6447.1	MSTRG.6447	.
chr14	83345531	84265414	Residual feed intake QTL (22191)	MSTRG.6447.1	MSTRG.6447	.
chr14	83320024	84265414	Thoracic vertebra number QTL (64777)	MSTRG.6447.1	MSTRG.6447	.
chr14	107336320	107336360	Red blood cell count QTL (27910)	MSTRG.6580.1	MSTRG.6580	.
chr14	107336320	107336360	hematocrit QTL (27601)	MSTRG.6580.1	MSTRG.6580	.
chr14	107336320	107336360	Litter size QTL (130298)	MSTRG.6580.1	MSTRG.6580	.
chr14	107298278	107621253	Gestation length QTL (18179)	MSTRG.6580.1	MSTRG.6580	.
chr14	116033236	116746059	Daily feed intake QTL (22200)	MSTRG.6665.1	MSTRG.6665	.
chr15	965965	1738783	Backfat between 3rd and 4th last ribs QTL (139192)	MSTRG.6946.1	MSTRG.6946	.
chr15	126508360	127433907	PRRSV susceptibility QTL (140339)	MSTRG.7620.1	MSTRG.7620	.
chr15	965965	1624906	hematocrit QTL (107242)	MSTRG.6946.1	MSTRG.6946	.
chr15	3454090	3642387	Teat number QTL (37465)	MSTRG.6953.1	MSTRG.6953	.
chr15	7863114	8171694	Number of stillborn QTL (18110)	MSTRG.6976.1	MSTRG.6976	.
chr15	7623744	8312962	Teat number QTL (37466)	MSTRG.6976.1	MSTRG.6976	.
chr15	8383356	9746578	Body weight QTL (66279)	MSTRG.6989.1	MSTRG.6989	.
chr15	18569023	18818259	Teat number, difference between sides QTL (126593)	MSTRG.7001.1	MSTRG.7001	ENSSSCG00000015692
chr15	8359436	8570083	Conductivity 24 hours postmortem (ham) QTL (21694)	MSTRG.6989.1	MSTRG.6989	.
chr15	53390556	53581056	Anal atresia QTL (7254)	MSTRG.7103.1	MSTRG.7103	.
chr15	94433714	95943839	Intramuscular fat content QTL (7405)	MSTRG.7358.1	MSTRG.7358	.
chr15	73427893	73900108	mummified pigs QTL (18317)	MSTRG.7211.1	MSTRG.7211	.
chr15	74156598	74870204	Number of stillborn QTL (57533)	MSTRG.7217.1	MSTRG.7217	.
chr15	79782721	79908341	Corpus luteum number QTL (31892)	MSTRG.7247.1	MSTRG.7247	ENSSSCG00000015902
chr15	85476417	85645389	Total number born alive QTL (22928)	MSTRG.7292.1	MSTRG.7292	.
chr15	141879329	142269488	Total muscle fiber number QTL (10251)	MSTRG.7739.1	MSTRG.7739	.
chr15	141879329	142269488	Feed intake per feeding QTL (3911)	MSTRG.7739.1	MSTRG.7739	.
chr15	142054586	142393398	Change in Mycoplasma hyopneumoniae antibody titer QTL (12326)	MSTRG.7739.1	MSTRG.7739	.
chr15	115906733	116134508	Litter weight, total QTL (22963)	MSTRG.7506.1	MSTRG.7506	.
chr15	147108292	147236938	Ovary weight QTL (18360)	MSTRG.7779.1	MSTRG.7779	.
chr15	126508360	127391410	Left teat number QTL (126654)	MSTRG.7620.1	MSTRG.7620	.
chr15	126508360	127433907	Mean corpuscular hemoglobin concentration QTL (107275)	MSTRG.7620.1	MSTRG.7620	.
chr15	126508360	127433907	Number of stillborn QTL (57520)	MSTRG.7620.1	MSTRG.7620	.
chr15	150285637	150590510	Salmonella count in liver and spleen QTL (11584)	MSTRG.7808.1	MSTRG.7808	ASB18
chr15	150285637	150590510	Salmonella count in liver QTL (11585)	MSTRG.7808.1	MSTRG.7808	ASB18
chr15	150285637	150590510	Umbilical hernia QTL (8769)	MSTRG.7808.1	MSTRG.7808	ASB18
chr16	4672224	5443024	Hemoglobin QTL (107247)	MSTRG.7889.1	MSTRG.7889	.
chr16	4672224	5443024	Red blood cell count QTL (107322)	MSTRG.7889.1	MSTRG.7889	.
chr16	4721435	6571190	Gluteus medius depth QTL (7647)	MSTRG.7889.1	MSTRG.7889	.
chr16	19267404	20147176	Red blood cell count QTL (107324)	MSTRG.7913.1	MSTRG.7913	.
chr16	24699157	25635211	Loin muscle area QTL (22327)	MSTRG.7964.1	MSTRG.7964	.
chr16	29698337	29698377	Arachidic acid to stearic acid ratio QTL (101565)	MSTRG.8003.1	MSTRG.8003	.
chr16	29510913	30409709	Lumbar vertebra number QTL (64667)	MSTRG.8003.1	MSTRG.8003	.
chr16	34997448	36070173	Meat color OPTO QTL (7649)	MSTRG.8040.1	MSTRG.8040	.
chr16	35739611	36579435	Loin muscle area QTL (22323)	MSTRG.8050.1	MSTRG.8050	HSPB3
chr16	35739611	36579435	Loin muscle area QTL (22324)	MSTRG.8050.1	MSTRG.8050	HSPB3
chr16	35739611	36579435	Loin muscle area QTL (22325)	MSTRG.8050.1	MSTRG.8050	HSPB3
chr16	35739611	36579435	Loin muscle area QTL (22326)	MSTRG.8050.1	MSTRG.8050	HSPB3
chr16	55531673	56370369	Red cell distribution width QTL (107331)	MSTRG.8197.1	MSTRG.8197	.
chr16	70114143	70883377	Average backfat thickness QTL (29577)	MSTRG.8245.1	MSTRG.8245	.
chr17	19534778	20406228	PRRSV susceptibility QTL (140347)	MSTRG.8501.1	MSTRG.8501	.
chr17	14639993	15899143	Carcass length QTL (1287)	MSTRG.8465.1	MSTRG.8465	.
chr18	17020911	17378247	Maternal infanticide QTL (31006)	MSTRG.9109.1	MSTRG.9109	CHCHD3
chr18	17020911	17916398	Body weight (birth) QTL (29603)	MSTRG.9109.1	MSTRG.9109	CHCHD3
chr18	46378066	46528249	Chronic pleuritis QTL (12280)	MSTRG.9287.1	MSTRG.9287	.
chr18	46528249	47658029	Salmonella count in spleen QTL (11590)	MSTRG.9295.1	MSTRG.9295	.
chr18	46528249	47658029	Cooking loss QTL (222)	MSTRG.9295.1	MSTRG.9295	.
chr18	46528249	47658029	pH 24 hr post-mortem (loin) QTL (229)	MSTRG.9295.1	MSTRG.9295	.
chr18	46528249	47658029	hematocrit QTL (5423)	MSTRG.9295.1	MSTRG.9295	.
chr18	48142115	48644288	Salmonella count in spleen QTL (11591)	MSTRG.9305.1	MSTRG.9305	ENSSSCG00000016690
chr18	45490573	46864009	Teat number QTL (37473)	MSTRG.9287.1	MSTRG.9287	.
chr18	46237330	47003416	Thoracic vertebra number QTL (64674)	MSTRG.9287.1	MSTRG.9287	.

## Sheet: Supplementary Table S7
Supplementary Material Comprehensive analysis of lncRNAs and circRNAs reflects the metabolic specialization in oxidative and glycolytic skeletal muscles Linyuan Shen, Qianzi Tang, Guoqing Tang, Yanzhi Jiang, Mingzhou Li, Lei Chen, Lin Bai, Surong Shuai, Jinyong Wang, Xuewei Li, Kun Liao, Shunhua Zhang, & Li Zhu
Supplementary Table S7. Differentially expressed circRNAs enriched in QTL region
chromosome No.	Start	End	QTL traits	Ensembl ID	gene_name	gene_name
chr1	35478899	35795614	Spleen weight QTL (8977)	ciRNA302
chr2	32471093	33358541	Teat number QTL (126603)	circRNA14916
chr2	32471093	33358541	Right teat number QTL (126604)	circRNA14916
chr2	43664058	45003832	Gestation length QTL (18140)	circRNA1841	circRNA1842
chr2	122917824	123520195	Number of stillborn QTL (57527)	circRNA13076
chr2	123427353	123520195	Corpus luteum number QTL (31833)	circRNA13076
chr3	116604030	117151170	Average backfat thickness QTL (7258)	circRNA12968	circRNA12969	circRNA16865	circRNA16866	circRNA6348	circRNA6349	circRNA6350	circRNA6351	circRNA9210	circRNA9211	circRNA9212
chr3	25217690	26346502	Lumbar vertebra number QTL (64708)	circRNA6248
chr3	18738136	18763128	Melanoma susceptibility QTL (7583)	ciRNA13
chr3	116954104	116954144	Cholesterol level QTL (23479)	circRNA12968	circRNA16865	circRNA16866	circRNA6348	circRNA6349	circRNA9210
chr3	116954104	116954144	LDL cholesterol QTL (23498)	circRNA12968	circRNA16865	circRNA16866	circRNA6348	circRNA6349	circRNA9210
chr3	116954104	116954144	HDL/LDL ratio QTL (23502)	circRNA12968	circRNA16865	circRNA16866	circRNA6348	circRNA6349	circRNA9210
chr4	40964642	42714369	Body weight QTL (66269)	circRNA8750
chr4	128937584	129280094	Drip loss QTL (4290)	circRNA12851	circRNA1347
chr4	128937584	129280094	Ham meat weight QTL (4295)	circRNA12851	circRNA1347
chr4	129354784	129354824	Average daily gain QTL (28917)	circRNA8905
chr5	18617273	19158115	Lumbar vertebra number QTL (64628)	ciRNA289
chr5	85756451	86649149	Interleukin 2 level QTL (17598)	ciRNA230	circRNA12751	circRNA12753	circRNA12754	circRNA12755	circRNA12756	circRNA14638	circRNA14640	circRNA16629	circRNA16630	circRNA6070	circRNA6072	circRNA8657	circRNA8658	circRNA966	circRNA967
chr5	85756451	86649149	Loin muscle area QTL (5976)	ciRNA230	circRNA12751	circRNA12753	circRNA12754	circRNA12755	circRNA12756	circRNA14638	circRNA14640	circRNA16629	circRNA16630	circRNA6070	circRNA6072	circRNA8657	circRNA8658	circRNA966	circRNA967
chr6	104038439	104951015	Feed conversion ratio QTL (135628)	circRNA8413
chr6	76629418	77453654	Average daily gain QTL (17631)	ciRNA227
chr6	76629418	77453654	Average backfat thickness QTL (17632)	ciRNA227
chr6	76629418	77453654	Loin muscle area QTL (17633)	ciRNA227
chr6	76629418	77453654	Intramuscular fat content QTL (17634)	ciRNA227
chr7	47526194	48454156	Spinal curvature QTL (64734)	circRNA5743
chr9	43957901	44924334	Intramuscular fat content QTL (29596)	circRNA6861
chr9	69095627	70261285	Teat number QTL (37455)	circRNA15369
chr10	7957412	8912512	Thoracic vertebra number QTL (64756)	circRNA15824
chr10	17084080	17185347	Body weight (birth) QTL (22997)	circRNA11345	circRNA11347	circRNA13848
chr10	49565815	49926263	Myristic acid content QTL (7190)	circRNA7476
chr10	49210007	50197750	Cryptorchidism QTL (55878)	circRNA7476
chr10	49210007	50197750	Cryptorchidism QTL (55879)	circRNA7476
chr11	25293190	26295370	Average daily gain QTL (29539)	circRNA11250
chr11	25339494	25989817	Conductivity 24 hours postmortem (loin) QTL (7638)	circRNA11250
chr13	15494871	15494911	Backfat between 3rd and 4th last ribs QTL (31263)	circRNA10669	circRNA10670	circRNA13567	circRNA3583
chr14	120201757	120431439	Feed conversion ratio QTL (3908)	circRNA14229
chr14	109599604	110597379	Thoracolumbar vertebra number QTL (64778)	circRNA16211	circRNA5396
chr15	51429591	51828299	Total number born alive QTL (18092)	ciRNA35
chr15	52215677	52705294	pH 24 hr post-mortem (loin) QTL (7644)	circRNA11742	circRNA11743	circRNA15999	circRNA4838	circRNA7634
chr15	137881551	138578437	Teat number QTL (4575)	circRNA14098
chr15	124543608	125088533	Body weight (weaning) QTL (29615)	circRNA5035
chr16	4506993	4716863	mummified pigs QTL (18318)	circRNA13956
chr16	24699157	25635211	Loin muscle area QTL (22327)	ciRNA326	circRNA13966
chr16	29510913	30409709	Lumbar vertebra number QTL (64667)	circRNA15955	circRNA4699
chr17	19534778	20406228	PRRSV susceptibility QTL (140347)	circRNA15891	circRNA4537	circRNA4540
chr17	46505820	47448728	Mean corpuscular hemoglobin content QTL (107267)	circRNA11553
chr17	46505820	47448728	White blood cell counts QTL (107341)	circRNA11553
chr17	46505820	47448728	Mean corpuscular hemoglobin content QTL (107373)	circRNA11553
chr17	46505820	47448728	Mean corpuscular hemoglobin content QTL (107374)	circRNA11553
chr17	46505820	47448728	Mean corpuscular hemoglobin content QTL (107376)	circRNA11553
chr17	46505820	47448728	Mean corpuscular hemoglobin content QTL (107381)	circRNA11553
chr17	46505820	47448728	Mean corpuscular hemoglobin content QTL (107385)	circRNA11553
chr17	46505820	47448728	Mean corpuscular hemoglobin content QTL (107386)	circRNA11553
chr17	46505820	47448728	Mean corpuscular hemoglobin content QTL (107391)	circRNA11553
chr17	46505820	47448728	Mean corpuscular hemoglobin content QTL (107395)	circRNA11553
chr17	46505820	47448728	Mean corpuscular hemoglobin content QTL (107396)	circRNA11553
chr17	46505820	47448728	Mean corpuscular hemoglobin content QTL (107405)	circRNA11553
chr17	46505820	47448728	Mean corpuscular hemoglobin content QTL (107406)	circRNA11553
chr17	46505820	47448728	Mean corpuscular hemoglobin content QTL (107411)	circRNA11553
chr17	46505820	47448728	Mean corpuscular hemoglobin content QTL (107421)	circRNA11553
chr17	46505820	47448728	Mean corpuscular hemoglobin content QTL (107427)	circRNA11553
chr17	46505820	47448728	Platelet count QTL (107558)	circRNA11553
chr17	46505820	47448728	Platelet count QTL (107576)	circRNA11553
chr17	46505820	47448728	Platelet count QTL (107577)	circRNA11553
chr17	46505820	47448728	White blood cell counts QTL (107610)	circRNA11553
chr17	46505820	47448728	White blood cell counts QTL (107611)	circRNA11553
chr17	47335063	47335103	Hind feet conformation QTL (16521)	circRNA11553
